# Supplementary material for: Identification of microRNA-Like RNAs in the Filamentous Fungus Trichoderma reesei by Solexa Sequencing
Source: PLoS One. 2013 Oct 2;8(10):e76288. doi: 10.1371/journal.pone.0076288 (PMC3788729; doi:10.1371/journal.pone.0076288)
Supplement: Table S1 — Primers used in S-Poly(T) RT-qPCR assay. (XLS) [file pone.0076288.s005.xls]

## Sheet: Sheet1
Supplementary Table 1. primers used in S-Poly(T) RT-qPCR assay
miRNA	Primer	Sequence (5'-3')
Tre-milR-3	RT primer	GTGCAGGGTCCGAGGTCAGAGCCACCTGGGCAATTTTTTTTTTTACAATC
	Forward primer	TGGGGGAGAATGCGCCGT
Tre-milR-5	RT primer	GTGCAGGGTCCGAGGTCAGAGCCACCTGGGCAATTTTTTTTTTTCGGCGT
	Forward primer	TCGGCCCGTTTATCTGATCA
Tre-milR-7	RT primer	GTGCAGGGTCCGAGGTCAGAGCCACCTGGGCAATTTTTTTTTTTCTGCCT
	Forward primer	GTCGGTCAAGGGGAATCTG
Tre-milR-8	RT primer	GTGCAGGGTCCGAGGTCAGAGCCACCTGGGCAATTTTTTTTTTTCCATCT
	Forward primer	CGGCTCGAGGGAAGTGGA
Tre-milR-10	RT primer	GTGCAGGGTCCGAGGTCAGAGCCACCTGGGCAATTTTTTTTTTTCTGCCC
	Forward primer	GGTCGGAGGCTGTACTGTA
Tre-milR-13	RT primer	GTGCAGGGTCCGAGGTCAGAGCCACCTGGGCAATTTTTTTTTTTCGTCGT
	Forward primer	TTCGGCCAGCAGGACTATG
18S rRNA	RT primer	GTGCAGGGTCCGAGGTCAGAGCCACCTGGGCAAGAACATCTAAGGGCATCACAGACCTG
	Forward primer	GTTGGTGGAGTGATTTGTCTGCT
	Reverse primer	GACCTGTTATTGCCTCAAACTTCC
	Universal reverse primer	CAGTGCAGGGTCCGAGGT
	Universal Taqman probe	56-FAM/CAGAGCCAC/ZEN/CTGGGCAATTT/3IABkFQ
