# Supplementary material for: Identification of microRNA-Like RNAs in the Filamentous Fungus Trichoderma reesei by Solexa Sequencing
Source: PLoS One. 2013 Oct 2;8(10):e76288. doi: 10.1371/journal.pone.0076288 (PMC3788729; doi:10.1371/journal.pone.0076288)
Supplement: Table S2 — Measurement of T. reesei total RNA. (XLS) [file pone.0076288.s006.xls]

## Sheet: Sheet1
Supplementary Table 2. Measurement of T. reesei total RNA by Agilent 2100 Bioanalyzer
Sample	Conc.(ng/µl)	RIN	28S:18S
IN	1089	10	1.7
CON	954	10	1.7
