# Supplementary material for: Identification of microRNA-Like RNAs in the Filamentous Fungus Trichoderma reesei by Solexa Sequencing
Source: PLoS One. 2013 Oct 2;8(10):e76288. doi: 10.1371/journal.pone.0076288 (PMC3788729; doi:10.1371/journal.pone.0076288)
Supplement: Table S3 — Components involved in the sRNA biogenesis of T. reesei and two other filamentous fungi. (XLS) [file pone.0076288.s007.xls]

## Sheet: Sheet1
Supplementary Table 3. The components involved in the small RNA biogenesis of T. reesei and two other filamentous fungi
Species	Dicer-like	Argonaute
Trichoderma reesei[1]	EGR44851 EGR47129	EGR47217 EGR48995 EGR49421
Metarhizium anisopliae[2]	EFY99337 EFY96289)	EFZ02610 EFZ03314)
Neurospora crassa[3]	NCU08270 NCU06766	NCU04730 NCU09434
References
1. Martinez D, Berka RM, Henrissat B, Saloheimo M, Arvas M, Baker SE, Chapman J, Chertkov O, Coutinho PM, Cullen D et al: Genome sequencing and analysis of the biomass-degrading fungus Trichoderma reesei (syn. Hypocrea jecorina). Nat Biotechnol 2008, 26(5):553-560.
2. Gao QA, Jin K, Ying SH, Zhang YJ, Xiao GH, Shang YF, Duan ZB, Hu XA, Xie XQ, Zhou G et al: Genome Sequencing and Comparative Transcriptomics of the Model Entomopathogenic Fungi Metarhizium anisopliae and M. acridum. Plos Genetics 2011, 7(1).
3. Galagan JE, Calvo SE, Borkovich KA, Selker EU, Read ND, Jaffe D, FitzHugh W, Ma LJ, Smirnov S, Purcell S et al: The genome sequence of the filamentous fungus Neurospora crassa. Nature 2003, 422(6934):859-868.
