# Supplementary material for: Identification of microRNA-Like RNAs in the Filamentous Fungus Trichoderma reesei by Solexa Sequencing
Source: PLoS One. 2013 Oct 2;8(10):e76288. doi: 10.1371/journal.pone.0076288 (PMC3788729; doi:10.1371/journal.pone.0076288)
Supplement: Table S4 — Predicted targets of T. reesei milRNAs. (XLS) [file pone.0076288.s008.xls]

## Sheet: list of predicted targets
Supplementary Table 4. Predicted targets of T. reesei milRNAs
miRNA	Protein Id	Predicted target protein *	Interpro Id	Molecular Function	Biological Process	Cellular Component	Scores	Energy (kCal/Mol)	miRNA (start to end)	Target (start to end)
Tre-milR-1	75280	Predicted ubiquitin regulatory protein	IPR001012	0043161			102	-33.58	2 21	928 949
Tre-milR-1	104140	Hydroxyacid dehydrogenase/reductase	IPR002204	0008442	0006573		101	-33.05	2 20	484 505
Tre-milR-1	21564	Aminoacyl-tRNA synthetase, class I	IPR001412	0004812	0006418		100	-31.37	2 21	954 973
Tre-milR-1	57595	Ribosomal protein L7/L12	IPR000206	0003735	0006412		101	-31.32	2 20	463 484
Tre-milR-1	105070	amino acid metabolism	IPR000277	0006520			98	-29.16	2 21	789 810
Tre-milR-1	76215	putative sulfide quinone reductase	IPR000205		004276	0005739	102	-28.91	2 21	492 515
Tre-milR-1	121087	4Fe-4S ferredoxin, iron-sulfur binding	IPR001450	0005489	0006118		102	-32.13	2 21	407 428
Tre-milR-1	46958	Translation elongation factor EF-1, alpha subuni	IPR004539	0003746	0006414		102	-34.55	2 21	928 949
Tre-milR-1	106039	Ribosomal protein S28e	IPR000289	0003735	0006412		108	-36.99	3 21	385 406
Tre-milR-1	121126	Cyclin-like F-box	IPR001810				98	-28.54	2 21	966 989
Tre-milR-1	107866	Cyclin-like F-box	IPR001810				98	-26.14	2 21	406 427
Tre-milR-1	107960	Carbohydrate-binding WSC	IPR002889				100	-34.83	2 20	532 553
Tre-milR-1	63102	ARP2/3 complex, 21 kDa p21-Arc subunit	IPR007204	0003674	0030833		98	-36.69	2 21	807 828
Tre-milR-1	64672	ATP-dependent DNA ligase	IPR000977	0003910	0006281		102	-29.05	2 17	489 510
Tre-milR-1	122679	Hypoxia induced protein conserved region	IPR007667	0003674	0008150		97	-28.24	2 20	955 977
Tre-milR-1	22737	Mitochondrial ATP synthase g subunit	IPR006808	0046961	0015986	0016469	101	-30.51	2 20	641 662
Tre-milR-1	80911	Gamma-glutamyltranspeptidase	IPR000101	0003840		0005575	97	-27.27	2 21	146 166
Tre-milR-1	111750	Ferric reductase-like transmembrane component	IPR002916	0016491	0006118	0016020	98	-27.03	2 21	401 422
Tre-milR-1	112499	Fungal transcriptional regulatory protein, N-terminal	IPR001138	0003700	0006355	0005634	97	-26.87	2 20	514 535
Tre-milR-2	102441	Allergen V5/Tpx-1 related	IPR001283	0003674	0008150	0005576	105	-34.4	2 20	521 541
Tre-milR-2	45732	Thioredoxin domain 2	IPR006663	0005489	0006118		97	-26.38	2 20	404 424
Tre-milR-2	120534	Actin-binding, actinin-type	IPR001589	0003779			100	-29.09	2 19	707 725
Tre-milR-2	3976	UspA	IPR006016	0003674	0006950	0005575	97	-30.07	2 20	770 791
Tre-milR-2	123198	Ferredoxin	IPR001041	0005489	0006118		97	-28.96	2 20	879 899
Tre-milR-2	80911	Gamma-glutamyltranspeptidase	IPR000101	0003840			101	-25.42	2 20	844 864
Tre-milR-3	122081	EndoglucanaseⅠ(Cel7B)	IPR008985	0005975	0052051	0005575	97	-24.39	2 20	890 910
Tre-milR-3	119633	HMG1/2 (high mobility group) box	IPR000910	0003677	0006355		99	-27.24	2 20	328 355
Tre-milR-3	54160	Aminotransferase, class I and II	IPR004839	0008483	0009058		97	-27.46	2 20	399 420
Tre-milR-3	103669	Esterase/lipase/thioesterase	IPR000379	0003824			107	-27.42	2 20	495 517
Tre-milR-3	44705	Reticulon	IPR000073	0003824			98	-31.78	2 17	365 386
Tre-milR-3	58191	Leucine-rich repeat	IPR001611	0003674	0008150	0005575	97	-31.06	2 20	213 233
Tre-milR-3	71791	Utp14 protein	IPR006709	0003674	0008150	000575	97	-28.87	2 20	603 624
Tre-milR-3	111994	Dynamin	IPR001401	0005525			98	-27.87	2 19	572 596
Tre-milR-4	120117	carbon catabolite repressor Cre1	IPR000254	0004553	0005975	0005576	90	-29.53	2 21	674 698
Tre-milR-4	102766	Aldo/keto reductase	IPR001395	0047011	00008150	0005575	100	-29.53	2 21	674 698
Tre-milR-4	119762	Calcium-binding EF-hand	IPR002048	0005509			102	-33.11	2 21	231 252
Tre-milR-4	120147	Deoxyhypusine hydroxylase	IPR004155	0019135	0000226	0055114	98	-28.06	2 21	471 492
Tre-milR-4	55125	DNA gyrase/topoisomerase IV, subunit A	IPR002205	0003677	0006265	0005634	97	-27.13	2 20	698 717
Tre-milR-4	104102	Esterase/lipase/thioesterase	IPR000379	0003824			98	-25.41	2 21	751 770
Tre-milR-4	77672	Protein with roles in exocytosis and cation homeostasis	IPR001680	0003674	0006887	0005886	101	-31.9	2 20	764 791
Tre-milR-4	107082	RNA-binding region RNP-1 (RNA recognition motif)	IPR000504	0003676	00071034	0035649	98	-30.34	2 21	914 941
Tre-milR-4	121693	Glutathione-dependent formaldehyde-activating, GFA	IPR006913	0016846	0008152		102	-33.24	2 21	631 654
Tre-milR-4	107005	Putative uncharacterized protein	IPR000904	0005086	0016192	0005802	102	-35.36	2 21	722 747
Tre-milR-4	61550	Helicase, C-terminal	IPR001650	0004386			102	-28.78	2 21	480 501
Tre-milR-4	121966	Coatomer WD associated region	IPR006692	0008565	0006886		100	-26.08	2 19	369 390
Tre-milR-4	78740	orf19.1386	IPR000727	0005484	0006888	0005789	97	-33.3	2 20	320 342
Tre-milR-4	78817	AAA ATPase	IPR003593	0000166	0030163	0005737	102	-28.28	2 17	525 546
Tre-milR-4	63364	SET domain group 37	IPR002893	0008270	0008150	0005634	98	-35.6	2 21	916 937
Tre-milR-4	49517	Small nuclear ribonucleoprotein (Sm protein)	IPR001163	0008248	0006397	0005732	100	-31.07	3 21	662 683
Tre-milR-4	122767	Copper fist DNA-binding	IPR001083	0003700	0006355	0005634	98	-28.76	2 21	348 371
Tre-milR-4	123697	orf19.7310	IPR000886	0003674	0007131	0005783	104	-38.54	3 21	721 742
Tre-milR-5	73643	EndoglucanaseⅣ (Cel61A)	IPR005103	0008810	0030245	0005576	90	-23.51	2 21	907 929
Tre-milR-5	47066	ATP-sulfurylase	IPR002650	0004781	0000103		130	-46.17	2 21	648 669
Tre-milR-5	81004	Peptidase aspartic, active site	IPR001969	0004190	0006508		101	-26.17	2 21	96 116
Tre-milR-6	1702	DNA polymerase V	IPR007015	0003677	0006350		99	-29.74	2 20	316 339
Tre-milR-6	124306	DNL zinc finger domain-containing protein	IPR007853	0051082	0030150	0005744	99	-27.83	2 18	896 920
Tre-milR-6	73519	Fungal transcriptional regulatory protein, N-terminal	IPR001138	0003700	0006355	0005634	101	-30.14	2 16	654 675
Tre-milR-6	119620	Fungal transcriptional regulatory protein, N-terminal	IPR001138	0003700	0006355	0005634	98	-32.84	2 21	427 457
Tre-milR-6	119593	Tubulin binding cofactor A	IPR004226	0017072	0007022		106	-30.46	2 21	779 800
Tre-milR-6	102976	DNA directed RNA polymerase, 7 kDa subunit	IPR003221	0003677	0006350		99	-28.28	2 21	595 617
Tre-milR-6	124304	Ribosomal protein L17	IPR000456	0003735	0006412	0005622	101	-28.31	2 21	372 392
Tre-milR-6	74252	Translation initiation factor IF6	IPR002769	0003743	0006413		101	-28.78	2 20	600 624
Tre-milR-6	119983	DSS1/SEM1	IPR007834	0003674	0008150	0005575	98	-29.79	2 21	784 812
Tre-milR-6	103222	Ribosomal protein S14	IPR001209	0003735	0006412	0005622	97	-31.6	2 20	375 394
Tre-milR-6	54667	AMP-dependent synthetase and ligase	IPR000873	0003824	0008152		97	-27.79	2 20	262 284
Tre-milR-6	54454	Proteasome component region PCI	IPR000717	0003674	0008150		98	-28.45	2 20	848 870
Tre-milR-6	104000	Zinc finger, RING-type	IPR001841	0033677	0006281	0005634	97	-27.61	2 20	488 507
Tre-milR-6	55062	Mpv17/PMP22	IPR007248	0003674		0016021	100	-34.44	2 21	971 998
Tre-milR-6	55782	Putative uncharacterized protein	IPR001466	0003674	0008150	0005575	100	-29.81	2 15	614 635
Tre-milR-6	55034	Oligopeptide transporter OPT superfamily	IPR004813				98	-34.33	2 21	609 633
Tre-milR-6	56129	Hexokinase	IPR001312	0004396	0006096		98	-30.62	2 21	957 978
Tre-milR-6	21498	Got1-like protein	IPR007305		0016192		98	-28.08	2 21	563 584
Tre-milR-6	74962	WD40 repeat	IPR001680				99	-32.4	3 20	461 483
Tre-milR-6	55201	Histone H4	IPR001951	0003677	0007001	0000786	99	-31.48	2 20	413 439
Tre-milR-6	55631	Phospholipase D/Transphosphatidylase	IPR001736	0003824	0008152		98	-37.91	2 21	326 348
Tre-milR-6	104203	Flavin-containing monooxygenase FMO	IPR000960	0004497	0006118		97	-26.49	2 21	335 355
Tre-milR-6	56370	Isocitrate/isopropylmalate dehydrogenase	IPR001804	0016491	0008152		98	-34.36	2 21	326 347
Tre-milR-6	120359	C2	IPR000008				98	-27.68	2 21	276 298
Tre-milR-6	56267	Pyridoxal kinase	IPR004625	0008478			103	-34.2	2 18	317 338
Tre-milR-6	104592	Ankyrin	IPR002110				103	-33.25	3 20	580 602
Tre-milR-6	104557	Glucose/ribitol dehydrogenase	IPR002347	0016491	0008152		99	-28.37	2 20	437 460
Tre-milR-6	21725	candidate N-acetyl-b-D-glucosaminidase	IPR001540	0004563	0005975		104	-31.39	2 21	863 886
Tre-milR-6	57756	CENP-B, N-terminal DNA-binding	IPR006695	0003677		0005634	98	-31.47	2 21	814 835
Tre-milR-6	76247	O-methyltransferase, family 3	IPR002935	0008171			98	-30.98	2 21	846 867
Tre-milR-6	121023	Protein synthesis factor, GTP-binding	IPR000795	0005525	0006412		101	-26.65	2 20	559 580
Tre-milR-6	59068	Phosphomethylpyrimidine kinase	IPR004399	0008972	0009228	0016020	98	-25.73	2 21	212 233
Tre-milR-6	120912	Cyclin-like F-box	IPR001810				97	-34.81	2 20	539 560
Tre-milR-6	76291	Probable translation factor pelota	IPR004405		0006412	0005634	97	-27.38	2 20	326 347
Tre-milR-6	120873	candidate a-1,3-glucanase	IPR005197				98	-27.25	2 21	276 301
Tre-milR-6	76887	Peptidase aspartic, active site	IPR001969	0004190	0006508		102	-33.08	2 21	676 697
Tre-milR-6	121156	Copper amine oxidase	IPR000269	0005507			104	-32.59	3 21	483 504
Tre-milR-6	59353	Fungal specific transcription factor	IPR007219	0003677	0006350	0005634	99	-32.93	2 20	399 422
Tre-milR-6	105904	Glycosyl transferase, family 20	IPR001830				98	-27.26	2 21	605 627
Tre-milR-6	73134	Glycosyl transferase, family 20	IPR001830	0003825	0005992		100	-29.62	3 21	980 1000
Tre-milR-6	60149	Protein of unknown function DUF227	IPR004119	0005554			105	-33.97	2 20	400 421
Tre-milR-6	121345	Aminotransferase, class V	IPR000192	0008483	0006564		101	-37.57	2 20	643 664
Tre-milR-6	121349	RabGAP/TBC	IPR000195				102	-36.3	2 17	715 736
Tre-milR-6	73235	Peptidase M48, Ste24p	IPR001915	0004222	0006508	0016020	97	-26.18	2 20	711 732
Tre-milR-6	60331	Ras GTPase	IPR001806	0005525	0007264		101	-33.27	2 20	649 670
Tre-milR-6	77714	Biotin--acetyl-CoA-carboxylase ligase	IPR004408	0004077	0006464		98	-34.09	2 21	823 844
Tre-milR-6	61127	Esterase/lipase/thioesterase	IPR000379	0003824	0006508		106	-30.86	2 21	769 792
Tre-milR-6	60737	Ubiquitin system component Cue	IPR003892				109	-37.62	2 20	972 993
Tre-milR-6	61279	Nrap protein	IPR005554				97	-30.63	2 16	530 551
Tre-milR-6	60890	Aldo/keto reductase	IPR001395				104	-37.43	2 20	940 960
Tre-milR-6	61121	Sulfatase	IPR000917	0008484	0008152		100	-38.07	2 21	264 288
Tre-milR-6	77339	Zinc finger, RING-type	IPR001841				102	-34.02	2 21	317 336
Tre-milR-6	62091	Carbohydrate kinase, thermoresistant glucokinase	IPR006001	0016301	0005975		100	-31.8	2 21	931 954
Tre-milR-6	121843	Zn-finger, cysteine-rich C6HC	IPR002867				106	-33.9	2 21	384 406
Tre-milR-6	77848	WW/Rsp5/WWP	IPR001202				99	-25.09	2 18	437 458
Tre-milR-6	107479	Zinc transporter ZIP	IPR003689	0046873	0006829	0016021	97	-25.86	2 20	477 501
Tre-milR-6	47971	WD40 repeat	IPR001680				98	-36.34	2 21	492 513
Tre-milR-6	78274	Phosphatidylinositol-4-phosphate 5-kinase	IPR002498	0016308			99	-28.63	2 18	175 196
Tre-milR-6	78373	ABC transporter	IPR003439	0004009	0006810	0016020	98	-35.61	2 21	815 836
Tre-milR-6	63125	Cation (not K+) channel, TM region	IPR002111	0005261	0006812	0016020	98	-32.91	2 21	186 207
Tre-milR-6	63269	Ribonuclease III	IPR000999	0004525	0006396	0005622	97	-28.56	2 20	945 966
Tre-milR-6	108087	Aflatoxin biosynthesis regulatory protein	IPR002409	0003700	0006355	0005634	99	-31.62	2 20	806 829
Tre-milR-6	22633	Zinc-containing alcohol dehydrogenase	IPR002328	0004024			101	-30.77	2 20	554 575
Tre-milR-6	78960	Bromo adjacent region	IPR001025	0003677			109	-32.73	2 20	844 865
Tre-milR-6	78939	Helicase, C-terminal	IPR001650	0003676	0009307	0005634	106	-32.06	2 21	442 464
Tre-milR-6	108458	TonB box, N-terminal	IPR010916				102	-31.91	2 21	923 944
Tre-milR-6	63709	Glycoside hydrolase, family 71	IPR005197	0003674	0008150	0005575	105	-30.69	2 20	428 449
Tre-milR-6	108672	candidate a-1,3-glucanase	IPR005197	0003674	0008150	0005575	100	-35.03	2 21	469 494
Tre-milR-6	79565	Thioredoxin reductase	IPR005982	0004791	0006118	0005737	101	-30.61	2 16	459 480
Tre-milR-6	64617	WD40 repeat-containing protein	IPR001680	0003674	0008150	0005575	99	-36.1	3 21	768 788
Tre-milR-6	109325	Metallo-beta-lactamase superfamily protein	IPR001279	0003674	0008150	0005575	98	-36.85	2 21	670 699
Tre-milR-6	64951	Glucose/ribitol dehydrogenase	IPR002347	0016491	0008152	0045335	102	-36.5	2 21	289 311
Tre-milR-6	79960	mannosyl-oligosaccharide 1,2-alpha-mannosidase	IPR001382	0004571	0006487	0016020	98	-28.11	2 21	130 151
Tre-milR-6	65583	Major facilitator superfamily	IPR007114	0005215	0006810	0016021	108	-33.78	2 20	257 277
Tre-milR-6	4876	Intradiol ring-cleavage dioxygenase	IPR000627	0003824	0009712		97	-30.65	2 21	544 562
Tre-milR-6	66091	Subunit of TFIIH and nucleotide excision repair factor 3 complexes	IPR005607	0010314	0006281	0000439	98	-34.81	2 21	139 161
Tre-milR-6	66480	Ras GTPase	IPR001806	0005525	0015031		97	-26.61	2 16	43 64
Tre-milR-6	110171	S-adenosyl-L-homocysteine hydrolase	IPR000043	0004013	0006730		98	-25.06	2 21	887 908
Tre-milR-6	110293	Aminotransferase, class-II	IPR001917	0016740	0008152		107	-36.86	2 18	131 152
Tre-milR-6	67116	ARF/SAR superfamily	IPR006689	0005525	0007264		101	-34.97	2 21	460 480
Tre-milR-6	80748	Protein involved in assembly and export of the large ribosomal subunit	IPR007109	0003723	0000466	0005730	98	-37.34	2 21	136 158
Tre-milR-6	123288	Xylulokinase	IPR000577	0004856	0005975	0005737	98	-30.9	2 21	576 595
Tre-milR-6	80990	AT1G51730	IPR006575				98	-29.54	2 21	774 796
Tre-milR-6	110648	Rubredoxin	IPR001052	0005489	0006118		101	-31.22	2 21	869 889
Tre-milR-6	123426	Uncharacterized protein	IPR001452	0005543	0030010	0005933	97	-25.32	2 20	795 819
Tre-milR-6	5345	Oxygen oxidoreductase covalent FAD-binding site	IPR006093	0016491	0006118		97	-25.51	2 20	969 990
Tre-milR-6	123714	Carbonic anhydrase, prokaryotic and plant	IPR001765	0004089	0015976		98	-28.03	2 18	275 295
Tre-milR-6	111382	Esterase/lipase/thioesterase	IPR000379	0003824	0086066	0031672	102	-26.22	2 21	230 251
Tre-milR-6	123922	peptidylprolyl isomerase B (cyclophilin B)	IPR002130	0016853	0006457	0005575	100	-31.57	3 21	776 798
Tre-milR-6	5710	Periodic tryptophan protein-associated region	IPR007190	0003674	0008150		103	-33.54	3 20	877 899
Tre-milR-6	123979	Taurine catabolism dioxygenase TauD/TfdA	IPR003819	0016491	0006118		98	-33.41	2 21	525 549
Tre-milR-6	23353	Ferric reductase-like transmembrane component	IPR002916	0016491	0006118	0016020	98	-26.34	2 21	632 653
Tre-milR-6	69769	NADH:flavin oxidoreductase/NADH oxidase	IPR001155	0016491	0006118		101	-28.14	2 21	633 653
Tre-milR-6	5844	Putative uncharacterized protein	IPR010647	0003674	0008150	0005575	102	-32.64	2 21	647 669
Tre-milR-6	124031	20S proteasome, A and B subunits	IPR001353	0004175	0006511	0005839	98	-29.17	2 21	502 524
Tre-milR-6	52521	Protein of unknown function UPF0029	IPR001498	0005554			106	-32.5	2 21	856 877
Tre-milR-6	70339	Cytochrome P450	IPR001128	0004497	0006118		98	-28.83	2 17	341 362
Tre-milR-6	124158	GCN5-related N-acetyltransferase	IPR000182	0008080			100	-25.08	2 19	467 488
Tre-milR-6	82531	RabGAP/TBC	IPR000195	0005097	0032313	0005622	102	-25.46	2 21	465 486
Tre-milR-6	6037	BAR	IPR004148	0003674	0006897	0005737	98	-34.51	2 21	738 759
Tre-milR-6	82591	Oxidoreductase, N-terminal	IPR000683	0016491	0006118		97	-35.27	2 21	714 737
Tre-milR-7	102377	HMG-I and HMG-Y, DNA-binding	IPR000637	0003677	0007001	0000785	99	-28	2 18	623 643
Tre-milR-7	124317	5'-3' exoribonuclease 2	IPR017151	0003676		0005622	100	-29.11	2 19	310 329
Tre-milR-7	121255	MmgE/PrpD	IPR005656	0003674	0008150		100	-27.49	2 19	902 921
Tre-milR-7	76722	Flavoprotein pyridine nucleotide cytochrome reductase	IPR001709	0016491	0006118		104	-33.69	2 19	950 969
Tre-milR-7	121405	Aminotransferase class-III	IPR005814	0008483	0009448		97	-25.15	2 18	331 352
Tre-milR-7	63204	Flavodoxin-like	IPR001094	0005489	0006118		100	-26.13	2 19	486 505
Tre-milR-7	108749	Ctr copper transporter	IPR007274	0005375	0006825	0016021	100	-28.61	2 19	534 553
Tre-milR-7	64261	Protease-associated PA	IPR003137	0008233	0006508		98	-25.5	2 17	454 476
Tre-milR-7	122701	Actin/actin-like	IPR004000	0005200	0005884		103	-32.63	2 18	418 437
Tre-milR-8	53685	Type I phosphodiesterase/nucleotide pyrophosphatase	IPR002591	0016787	0009117		97	-27.03	2 20	20 40
Tre-milR-8	73665	Hexokinase	IPR001312	0004396	0006096		99	-32.42	3 20	405 425
Tre-milR-8	2399	Putative uncharacterized protein	IPR000051	0042626	0055085	0016021	97	-28.87	4 20	309 329
Tre-milR-8	55401	Zn-finger, C2H2 type	IPR007087	0003676	0006281	0005634	97	-27.72	2 20	479 500
Tre-milR-8	120579	Thioesterase superfamily	IPR006683	0003824			97	-36.26	2 20	804 824
Tre-milR-8	62004	Calcium-binding EF-hand	IPR002048	0005509			97	-29.44	2 20	853 876
Tre-milR-8	61553	D-xylulose 5-phosphate/D-fructose 6-phosphate phosphoketolase	IPR005593	0016829			97	-26.08	2 20	341 362
Tre-milR-8	107239	EB1 protein	IPR004953	0008017			101	-28.6	2 20	775 795
Tre-milR-8	63547	RNA polymerase Rpb7, N-terminal	IPR005576	0003899	0006350		97	-29.27	2 20	68 88
Tre-milR-8	122572	SSB1	IPR001023	0016887	0051083	0006412	101	-26.86	2 20	298 319
Tre-milR-8	22799	AIR synthase related protein	IPR000728	0003824	0006508		101	-29.04	2 20	388 408
Tre-milR-8	80288	Cytochrome c oxidase subunit IV	IPR004203	0004129	0006118		97	-36.55	2 20	578 602
Tre-milR-8	123279	Sulfatase	IPR000917	0008484	0008152		97	-34.42	2 20	513 533
Tre-milR-9	45689	Aminoacyl-tRNA synthetase, class I	IPR001412	0005524	0006355	0005634	105	-29.24	2 20	475 495
Tre-milR-9	59417	Zn-finger, C2H2 type	IPR007087	0003676	0006281	0005634	101	-26.48	2 20	787 810
Tre-milR-9	122240	Acyltransferase ChoActase/COT/CPT	IPR000542	0008415			99	-26.14	2 19	396 415
Tre-milR-9	66524	Complex 1 LYR protein	IPR008011	0016651	0006118	0005743	97	-25.75	2 20	436 456
Tre-milR-9	72379	Proteinase inhibitor I7, squash	IPR000737	0004867			97	-27.86	2 20	850 870
Tre-milR-11	110056	Antifreeze protein, type	IPR000104		0042309		97	-31.4	2 16	634 651
Tre-milR-12	54632	Major facilitator superfamily	IPR007114	0005215	0006810	0016021	102	-37.67	2 17	763 780
Tre-milR-12	120147	Deoxyhypusine hydroxylase	IPR004155	0019135	0000226	0005737	98	-38.05	2 17	764 781
Tre-milR-12	105565	Major facilitator superfamily	IPR007114	0005215	0006810	0016021	98	-35.35	2 17	952 972
Tre-milR-12	59042	orf19.6170	IPR000938	0046982	0051519	0051285	98	-33.06	2 17	859 877
Tre-milR-12	59775	Isoflavone reductase	IPR003866	0003824			98	-31.87	2 17	405 422
Tre-milR-12	64179	Uncharacterized protein	IPR004942	0003674	0008150	0005575	98	-39.8	2 17	917 934
Tre-milR-13	119593	Tubulin binding cofactor A	IPR004226	0017072	0007022		100	-29.3	2 19	400 419
Tre-milR-13	124322	Class I peptide chain release factor	IPR000352	0003747	0006415		98	-26.4	3 19	544 563
Tre-milR-13	56169	Vacuolar protein sorting 36	IPR007261		0008150	0005768	99	-29.99	2 19	730 748
Tre-milR-13	76136	Oxidoreductase, N-terminal	IPR000683	0016491	0006118	0008152	99	-27.32	2 18	554 573
Tre-milR-13	60406	Adrenodoxin	IPR001055	0005489	0006118		100	-31.12	2 19	936 955
Tre-milR-13	77661	Oxysterol-binding protein	IPR000648	0005543	0006869		100	-31.16	2 19	979 998
Tre-milR-13	109086	Phospholipid/glycerol acyltransferase	IPR002123	0008415	0008152		100	-31.57	2 19	707 726
* not include hypothetical protein

## Sheet: details of predicted targets
Read Sequence:fgenesh5_pg.C_scaffold_1000574 proteinId_102941 scaffold_1 - stop_codon(2106843..2106845) 3UTRseq:2105843..2106842 MaxLenth=1000
(1000 nt)
=-=-=-=-=-=-=-=-=-=-=-=-=-=-=-=-=-=-=-=-=-=-=-=-=-=-=-=-=-=-=-=
Performing Scan: Tre-milR-1 vs fgenesh5_pg.C_scaffold_1000574
=-=-=-=-=-=-=-=-=-=-=-=-=-=-=-=-=-=-=-=-=-=-=-=-=-=-=-=-=-=-=-=
Forward:	Score: 101.000000 Q:2 to 21 R:594 to 614 Align Len (19) (84.21%) (89.47%)
Query: 3' agTGGATGCAGTTGTCGGCCGa 5'
|||| || ||||:||||||
Ref: 5' cgACCT-CGGCAACGGCCGGCa 3'
Energy: -31.719999 kCal/Mol
Scores for this hit:
>Tre-milR-1	fgenesh5_pg.C_scaffold_1000574	101	-31.72	2 21	594 614	19	0.8421	0.8947
Score for this Scan:
Seq1,Seq2,Tot Score,Tot Energy,Max Score,Max Energy,Strand,Len1,Len2,Positions
>>Tre-milR-1	fgenesh5_pg.C_scaffold_1000574	101	-31.72	101	-31.72	823	22	1000	594
Complete
Read Sequence:fgenesh5_pg.C_scaffold_2000202 proteinId_103614 scaffold_2 + stop_codon(645536..645538) 3UTRseq:645539..646538 MaxLenth=1000
(1000 nt)
=-=-=-=-=-=-=-=-=-=-=-=-=-=-=-=-=-=-=-=-=-=-=-=-=-=-=-=-=-=-=-=
Performing Scan: Tre-milR-1 vs fgenesh5_pg.C_scaffold_2000202
=-=-=-=-=-=-=-=-=-=-=-=-=-=-=-=-=-=-=-=-=-=-=-=-=-=-=-=-=-=-=-=
Forward:	Score: 101.000000 Q:2 to 20 R:918 to 942 Align Len (21) (71.43%) (85.71%)
Query: 3' agtGGAT---GCAGTTGTCGGCCGa 5'
|||: :||||:||||||||
Ref: 5' ggcCCTGAGTTGTCAGCAGCCGGCg 3'
Energy: -34.200001 kCal/Mol
Scores for this hit:
>Tre-milR-1	fgenesh5_pg.C_scaffold_2000202	101	-34.2	2 20	918 942	21	0.7143	0.8571
Score for this Scan:
Seq1,Seq2,Tot Score,Tot Energy,Max Score,Max Energy,Strand,Len1,Len2,Positions
>>Tre-milR-1	fgenesh5_pg.C_scaffold_2000202	101	-34.2	101	-34.2	1269	22	1000	918
Complete
Read Sequence:estExt_GeneWisePlus.C_30374 proteinId_75280 scaffold_3 + stop_codon(686283..686285) 3UTRseq:686286..687285 MaxLenth=1000
(1000 nt)
=-=-=-=-=-=-=-=-=-=-=-=-=-=-=-=-=-=-=-=-=-=-=-=-=-=-=-=-=-=-=-=
Performing Scan: Tre-milR-1 vs estExt_GeneWisePlus.C_30374
=-=-=-=-=-=-=-=-=-=-=-=-=-=-=-=-=-=-=-=-=-=-=-=-=-=-=-=-=-=-=-=
Forward:	Score: 102.000000 Q:2 to 21 R:928 to 949 Align Len (19) (78.95%) (84.21%)
Query: 3' agTGGATGCAGTTGTCGGCCGa 5'
||||| ||:||||||||
Ref: 5' gcACCTAGCCCAGCAGCCGGCc 3'
Energy: -33.580002 kCal/Mol
Scores for this hit:
>Tre-milR-1	estExt_GeneWisePlus.C_30374	102	-33.58	2 21	928 949	19	0.7895	0.8421
Score for this Scan:
Seq1,Seq2,Tot Score,Tot Energy,Max Score,Max Energy,Strand,Len1,Len2,Positions
>>Tre-milR-1	estExt_GeneWisePlus.C_30374	102	-33.58	102	-33.58	1505	22	1000	928
Complete
Read Sequence:fgenesh5_pg.C_scaffold_3000095 proteinId_104140 scaffold_3 - stop_codon(263824..263826) 3UTRseq:262824..263823 MaxLenth=1000
(1000 nt)
=-=-=-=-=-=-=-=-=-=-=-=-=-=-=-=-=-=-=-=-=-=-=-=-=-=-=-=-=-=-=-=
Performing Scan: Tre-milR-1 vs fgenesh5_pg.C_scaffold_3000095
=-=-=-=-=-=-=-=-=-=-=-=-=-=-=-=-=-=-=-=-=-=-=-=-=-=-=-=-=-=-=-=
Forward:	Score: 101.000000 Q:2 to 20 R:484 to 505 Align Len (18) (83.33%) (88.89%)
Query: 3' agtGGATGCAGTTGTCGGCCGa 5'
| |||| ||||:||||||
Ref: 5' gtcCGTACGACAACGGCCGGCt 3'
Energy: -33.049999 kCal/Mol
Scores for this hit:
>Tre-milR-1	fgenesh5_pg.C_scaffold_3000095	101	-33.05	2 20	484 505	18	0.8333	0.8889
Score for this Scan:
Seq1,Seq2,Tot Score,Tot Energy,Max Score,Max Energy,Strand,Len1,Len2,Positions
>>Tre-milR-1	fgenesh5_pg.C_scaffold_3000095	101	-33.05	101	-33.05	1580	22	1000	484
Complete
Read Sequence:estExt_fgenesh1_pm.C_30019 proteinId_21564 scaffold_3 - stop_codon(115669..115671) 3UTRseq:114669..115668 MaxLenth=1000
(1000 nt)
=-=-=-=-=-=-=-=-=-=-=-=-=-=-=-=-=-=-=-=-=-=-=-=-=-=-=-=-=-=-=-=
Performing Scan: Tre-milR-1 vs estExt_fgenesh1_pm.C_30019
=-=-=-=-=-=-=-=-=-=-=-=-=-=-=-=-=-=-=-=-=-=-=-=-=-=-=-=-=-=-=-=
Forward:	Score: 100.000000 Q:2 to 21 R:954 to 973 Align Len (19) (84.21%) (89.47%)
Query: 3' agTGGATGCAGTTGTCGGCCGa 5'
||||:|| | |||||||||
Ref: 5' ggACCTGCG-C-ACAGCCGGCa 3'
Energy: -31.370001 kCal/Mol
Scores for this hit:
>Tre-milR-1	estExt_fgenesh1_pm.C_30019	100	-31.37	2 21	954 973	19	0.8421	0.8947
Score for this Scan:
Seq1,Seq2,Tot Score,Tot Energy,Max Score,Max Energy,Strand,Len1,Len2,Positions
>>Tre-milR-1	estExt_fgenesh1_pm.C_30019	100	-31.37	100	-31.37	1606	22	1000	954
Complete
Read Sequence:e_gw1.4.1019.1 proteinId_57595 scaffold_4 - stop_codon(1064750..1064752) 3UTRseq:1063750..1064749 MaxLenth=1000
(1000 nt)
=-=-=-=-=-=-=-=-=-=-=-=-=-=-=-=-=-=-=-=-=-=-=-=-=-=-=-=-=-=-=-=
Performing Scan: Tre-milR-1 vs e_gw1.4.1019.1
=-=-=-=-=-=-=-=-=-=-=-=-=-=-=-=-=-=-=-=-=-=-=-=-=-=-=-=-=-=-=-=
Forward:	Score: 101.000000 Q:2 to 20 R:463 to 484 Align Len (18) (77.78%) (94.44%)
Query: 3' agtGGATGCAGTTGTCGGCCGa 5'
|:| |||||:|||||||:
Ref: 5' cctCTTCCGTCAGCAGCCGGTc 3'
Energy: -31.320000 kCal/Mol
Scores for this hit:
>Tre-milR-1	e_gw1.4.1019.1	101	-31.32	2 20	463 484	18	0.7778	0.9444
Score for this Scan:
Seq1,Seq2,Tot Score,Tot Energy,Max Score,Max Energy,Strand,Len1,Len2,Positions
>>Tre-milR-1	e_gw1.4.1019.1	101	-31.32	101	-31.32	1988	22	1000	463
Complete
Read Sequence:fgenesh5_pg.C_scaffold_4000448 proteinId_105070 scaffold_4 + stop_codon(1372502..1372504) 3UTRseq:1372505..1373504 MaxLenth=1000
(1000 nt)
=-=-=-=-=-=-=-=-=-=-=-=-=-=-=-=-=-=-=-=-=-=-=-=-=-=-=-=-=-=-=-=
Performing Scan: Tre-milR-1 vs fgenesh5_pg.C_scaffold_4000448
=-=-=-=-=-=-=-=-=-=-=-=-=-=-=-=-=-=-=-=-=-=-=-=-=-=-=-=-=-=-=-=
Forward:	Score: 98.000000 Q:2 to 21 R:789 to 810 Align Len (19) (84.21%) (84.21%)
Query: 3' agTGGATGCAGTTGTCGGCCGa 5'
|||||| ||||||||| |
Ref: 5' ccACCTACCACAACAGCCGCCa 3'
Energy: -29.160000 kCal/Mol
Scores for this hit:
>Tre-milR-1	fgenesh5_pg.C_scaffold_4000448	98	-29.16	2 21	789 810	19	0.8421	0.8421
Score for this Scan:
Seq1,Seq2,Tot Score,Tot Energy,Max Score,Max Energy,Strand,Len1,Len2,Positions
>>Tre-milR-1	fgenesh5_pg.C_scaffold_4000448	98	-29.16	98	-29.16	2171	22	1000	789
Complete
Read Sequence:estExt_GeneWisePlus.C_50035 proteinId_76215 scaffold_5 + stop_codon(88689..88691) 3UTRseq:88692..89691 MaxLenth=1000
(1000 nt)
=-=-=-=-=-=-=-=-=-=-=-=-=-=-=-=-=-=-=-=-=-=-=-=-=-=-=-=-=-=-=-=
Performing Scan: Tre-milR-1 vs estExt_GeneWisePlus.C_50035
=-=-=-=-=-=-=-=-=-=-=-=-=-=-=-=-=-=-=-=-=-=-=-=-=-=-=-=-=-=-=-=
Forward:	Score: 102.000000 Q:2 to 21 R:492 to 515 Align Len (21) (80.95%) (85.71%)
Query: 3' agTGGAT-GCAGTTG-TCGGCCGa 5'
:|||| || |||| |||||||
Ref: 5' ctGCCTATCGGCAACAAGCCGGCa 3'
Energy: -28.910000 kCal/Mol
Scores for this hit:
>Tre-milR-1	estExt_GeneWisePlus.C_50035	102	-28.91	2 21	492 515	21	0.8095	0.8571
Score for this Scan:
Seq1,Seq2,Tot Score,Tot Energy,Max Score,Max Energy,Strand,Len1,Len2,Positions
>>Tre-milR-1	estExt_GeneWisePlus.C_50035	102	-28.91	102	-28.91	2502	22	1000	492
Complete
Read Sequence:estExt_fgenesh5_pg.C_50494 proteinId_121087 scaffold_5 - stop_codon(1550797..1550799) 3UTRseq:1549797..1550796 MaxLenth=1000
(1000 nt)
=-=-=-=-=-=-=-=-=-=-=-=-=-=-=-=-=-=-=-=-=-=-=-=-=-=-=-=-=-=-=-=
Performing Scan: Tre-milR-1 vs estExt_fgenesh5_pg.C_50494
=-=-=-=-=-=-=-=-=-=-=-=-=-=-=-=-=-=-=-=-=-=-=-=-=-=-=-=-=-=-=-=
Forward:	Score: 102.000000 Q:2 to 21 R:407 to 428 Align Len (19) (68.42%) (100.00%)
Query: 3' agTGGATGCAGTTGTCGGCCGa 5'
:|:|||||::|::||||||
Ref: 5' ccGCTTACGTTGATGGCCGGCc 3'
Energy: -32.130001 kCal/Mol
Scores for this hit:
>Tre-milR-1	estExt_fgenesh5_pg.C_50494	102	-32.13	2 21	407 428	19	0.6842	1
Score for this Scan:
Seq1,Seq2,Tot Score,Tot Energy,Max Score,Max Energy,Strand,Len1,Len2,Positions
>>Tre-milR-1	estExt_fgenesh5_pg.C_50494	102	-32.13	102	-32.13	2622	22	1000	407
Complete
Read Sequence:estExt_Genewise1.C_60370 proteinId_46958 scaffold_6 - stop_codon(765034..765036) 3UTRseq:764034..765033 MaxLenth=1000
(1000 nt)
=-=-=-=-=-=-=-=-=-=-=-=-=-=-=-=-=-=-=-=-=-=-=-=-=-=-=-=-=-=-=-=
Performing Scan: Tre-milR-1 vs estExt_Genewise1.C_60370
=-=-=-=-=-=-=-=-=-=-=-=-=-=-=-=-=-=-=-=-=-=-=-=-=-=-=-=-=-=-=-=
Forward:	Score: 102.000000 Q:2 to 21 R:928 to 949 Align Len (19) (73.68%) (94.74%)
Query: 3' agTGGATGCAGTTGTCGGCCGa 5'
| |||:|||::||||:|||
Ref: 5' gaAACTATGTCGGCAGCTGGCt 3'
Energy: -34.549999 kCal/Mol
Scores for this hit:
>Tre-milR-1	estExt_Genewise1.C_60370	102	-34.55	2 21	928 949	19	0.7368	0.9474
Score for this Scan:
Seq1,Seq2,Tot Score,Tot Energy,Max Score,Max Energy,Strand,Len1,Len2,Positions
>>Tre-milR-1	estExt_Genewise1.C_60370	102	-34.55	102	-34.55	2875	22	1000	928
Complete
Read Sequence:fgenesh5_pg.C_scaffold_6000265 proteinId_106039 scaffold_6 - stop_codon(843763..843765) 3UTRseq:842763..843762 MaxLenth=1000
(1000 nt)
=-=-=-=-=-=-=-=-=-=-=-=-=-=-=-=-=-=-=-=-=-=-=-=-=-=-=-=-=-=-=-=
Performing Scan: Tre-milR-1 vs fgenesh5_pg.C_scaffold_6000265
=-=-=-=-=-=-=-=-=-=-=-=-=-=-=-=-=-=-=-=-=-=-=-=-=-=-=-=-=-=-=-=
Forward:	Score: 108.000000 Q:3 to 21 R:385 to 406 Align Len (18) (88.89%) (94.44%)
Query: 3' agTGGATGCAGTTGTCGGCCga 5'
|||||||| :||||||||
Ref: 5' gtACCTACGTGGACAGCCGGgc 3'
Energy: -36.990002 kCal/Mol
Scores for this hit:
>Tre-milR-1	fgenesh5_pg.C_scaffold_6000265	108	-36.99	3 21	385 406	18	0.8889	0.9444
Score for this Scan:
Seq1,Seq2,Tot Score,Tot Energy,Max Score,Max Energy,Strand,Len1,Len2,Positions
>>Tre-milR-1	fgenesh5_pg.C_scaffold_6000265	108	-36.99	108	-36.99	2898	22	1000	385
Complete
Read Sequence:estExt_fgenesh5_pg.C_60037 proteinId_121126 scaffold_6 + stop_codon(92894..92896) 3UTRseq:92897..93896 MaxLenth=1000
(1000 nt)
=-=-=-=-=-=-=-=-=-=-=-=-=-=-=-=-=-=-=-=-=-=-=-=-=-=-=-=-=-=-=-=
Performing Scan: Tre-milR-1 vs estExt_fgenesh5_pg.C_60037
=-=-=-=-=-=-=-=-=-=-=-=-=-=-=-=-=-=-=-=-=-=-=-=-=-=-=-=-=-=-=-=
Forward:	Score: 98.000000 Q:2 to 21 R:966 to 989 Align Len (21) (76.19%) (85.71%)
Query: 3' agTGGA-TGCAGTTG-TCGGCCGa 5'
||:| :| ||||| |||||||
Ref: 5' ttACTTCGCTTCAACAAGCCGGCt 3'
Energy: -28.540001 kCal/Mol
Scores for this hit:
>Tre-milR-1	estExt_fgenesh5_pg.C_60037	98	-28.54	2 21	966 989	21	0.7619	0.8571
Score for this Scan:
Seq1,Seq2,Tot Score,Tot Energy,Max Score,Max Energy,Strand,Len1,Len2,Positions
>>Tre-milR-1	estExt_fgenesh5_pg.C_60037	98	-28.54	98	-28.54	2992	22	1000	966
Complete
Read Sequence:fgenesh5_pg.C_scaffold_7000272 proteinId_106471 scaffold_7 + stop_codon(781815..781817) 3UTRseq:781818..782817 MaxLenth=1000
(1000 nt)
=-=-=-=-=-=-=-=-=-=-=-=-=-=-=-=-=-=-=-=-=-=-=-=-=-=-=-=-=-=-=-=
Performing Scan: Tre-milR-1 vs fgenesh5_pg.C_scaffold_7000272
=-=-=-=-=-=-=-=-=-=-=-=-=-=-=-=-=-=-=-=-=-=-=-=-=-=-=-=-=-=-=-=
Forward:	Score: 102.000000 Q:2 to 21 R:103 to 125 Align Len (20) (80.00%) (85.00%)
Query: 3' agTGGAT-GCAGTTGTCGGCCGa 5'
|:||| | |||||||||||
Ref: 5' atATCTATCAACAACAGCCGGCa 3'
Energy: -29.530001 kCal/Mol
Scores for this hit:
>Tre-milR-1	fgenesh5_pg.C_scaffold_7000272	102	-29.53	2 21	103 125	20	0.8	0.85
Score for this Scan:
Seq1,Seq2,Tot Score,Tot Energy,Max Score,Max Energy,Strand,Len1,Len2,Positions
>>Tre-milR-1	fgenesh5_pg.C_scaffold_7000272	102	-29.53	102	-29.53	3235	22	1000	103
Complete
Read Sequence:fgenesh5_pg.C_scaffold_8000034 proteinId_106755 scaffold_8 + stop_codon(60998..61000) 3UTRseq:61001..62000 MaxLenth=1000
(1000 nt)
=-=-=-=-=-=-=-=-=-=-=-=-=-=-=-=-=-=-=-=-=-=-=-=-=-=-=-=-=-=-=-=
Performing Scan: Tre-milR-1 vs fgenesh5_pg.C_scaffold_8000034
=-=-=-=-=-=-=-=-=-=-=-=-=-=-=-=-=-=-=-=-=-=-=-=-=-=-=-=-=-=-=-=
Forward:	Score: 100.000000 Q:3 to 21 R:767 to 788 Align Len (18) (83.33%) (88.89%)
Query: 3' agTGGATGCAGTTGTCGGCCga 5'
:|||| ||||| ||||||
Ref: 5' ccGCCTAGGTCAAAAGCCGGac 3'
Energy: -31.830000 kCal/Mol
Scores for this hit:
>Tre-milR-1	fgenesh5_pg.C_scaffold_8000034	100	-31.83	3 21	767 788	18	0.8333	0.8889
Score for this Scan:
Seq1,Seq2,Tot Score,Tot Energy,Max Score,Max Energy,Strand,Len1,Len2,Positions
>>Tre-milR-1	fgenesh5_pg.C_scaffold_8000034	100	-31.83	100	-31.83	3673	22	1000	767
Complete
Read Sequence:e_gw1.8.306.1 proteinId_61420 scaffold_8 - stop_codon(1220336..1220338) 3UTRseq:1219336..1220335 MaxLenth=1000
(1000 nt)
=-=-=-=-=-=-=-=-=-=-=-=-=-=-=-=-=-=-=-=-=-=-=-=-=-=-=-=-=-=-=-=
Performing Scan: Tre-milR-1 vs e_gw1.8.306.1
=-=-=-=-=-=-=-=-=-=-=-=-=-=-=-=-=-=-=-=-=-=-=-=-=-=-=-=-=-=-=-=
Forward:	Score: 98.000000 Q:2 to 21 R:182 to 210 Align Len (26) (65.38%) (69.23%)
Query: 3' agTGGATGC-------AGTTGTCGGCCGa 5'
||| ||| ||||:|||||||
Ref: 5' ccACCAACGAGTATTTTCAATAGCCGGCa 3'
Energy: -30.990000 kCal/Mol
Scores for this hit:
>Tre-milR-1	e_gw1.8.306.1	98	-30.99	2 21	182 210	26	0.6538	0.6923
Score for this Scan:
Seq1,Seq2,Tot Score,Tot Energy,Max Score,Max Energy,Strand,Len1,Len2,Positions
>>Tre-milR-1	e_gw1.8.306.1	98	-30.99	98	-30.99	3699	22	1000	182
Complete
Read Sequence:estExt_fgenesh5_pg.C_100378 proteinId_122147 scaffold_10 + stop_codon(1052639..1052641) 3UTRseq:1052642..1053641 MaxLenth=1000
(1000 nt)
=-=-=-=-=-=-=-=-=-=-=-=-=-=-=-=-=-=-=-=-=-=-=-=-=-=-=-=-=-=-=-=
Performing Scan: Tre-milR-1 vs estExt_fgenesh5_pg.C_100378
=-=-=-=-=-=-=-=-=-=-=-=-=-=-=-=-=-=-=-=-=-=-=-=-=-=-=-=-=-=-=-=
Forward:	Score: 98.000000 Q:2 to 21 R:675 to 696 Align Len (19) (68.42%) (94.74%)
Query: 3' agTGGATGCAGTTGTCGGCCGa 5'
| ||:||||:::||:||||
Ref: 5' gtAACTGCGTCGGTAGTCGGCc 3'
Energy: -32.790001 kCal/Mol
Scores for this hit:
>Tre-milR-1	estExt_fgenesh5_pg.C_100378	98	-32.79	2 21	675 696	19	0.6842	0.9474
Score for this Scan:
Seq1,Seq2,Tot Score,Tot Energy,Max Score,Max Energy,Strand,Len1,Len2,Positions
>>Tre-milR-1	estExt_fgenesh5_pg.C_100378	98	-32.79	98	-32.79	4424	22	1000	675
Complete
Read Sequence:fgenesh5_pg.C_scaffold_10000256 proteinId_107866 scaffold_10 - stop_codon(726028..726030) 3UTRseq:725028..726027 MaxLenth=1000
(1000 nt)
=-=-=-=-=-=-=-=-=-=-=-=-=-=-=-=-=-=-=-=-=-=-=-=-=-=-=-=-=-=-=-=
Performing Scan: Tre-milR-1 vs fgenesh5_pg.C_scaffold_10000256
=-=-=-=-=-=-=-=-=-=-=-=-=-=-=-=-=-=-=-=-=-=-=-=-=-=-=-=-=-=-=-=
Forward:	Score: 98.000000 Q:2 to 21 R:406 to 427 Align Len (19) (68.42%) (89.47%)
Query: 3' agTGGATGCAGTTGTCGGCCGa 5'
||| :| |::|:|||||||
Ref: 5' acACCAGCCTTGATAGCCGGCa 3'
Energy: -26.139999 kCal/Mol
Scores for this hit:
>Tre-milR-1	fgenesh5_pg.C_scaffold_10000256	98	-26.14	2 21	406 427	19	0.6842	0.8947
Score for this Scan:
Seq1,Seq2,Tot Score,Tot Energy,Max Score,Max Energy,Strand,Len1,Len2,Positions
>>Tre-milR-1	fgenesh5_pg.C_scaffold_10000256	98	-26.14	98	-26.14	4426	22	1000	406
Complete
Read Sequence:fgenesh5_pg.C_scaffold_10000350 proteinId_107960 scaffold_10 - stop_codon(978839..978841) 3UTRseq:977839..978838 MaxLenth=1000
(1000 nt)
=-=-=-=-=-=-=-=-=-=-=-=-=-=-=-=-=-=-=-=-=-=-=-=-=-=-=-=-=-=-=-=
Performing Scan: Tre-milR-1 vs fgenesh5_pg.C_scaffold_10000350
=-=-=-=-=-=-=-=-=-=-=-=-=-=-=-=-=-=-=-=-=-=-=-=-=-=-=-=-=-=-=-=
Forward:	Score: 100.000000 Q:2 to 20 R:532 to 553 Align Len (19) (84.21%) (89.47%)
Query: 3' agtGGATGCAG-TTGTCGGCCGa 5'
||| |||| |:||||||||
Ref: 5' tgcCCT-CGTCGAGCAGCCGGCt 3'
Energy: -34.830002 kCal/Mol
Scores for this hit:
>Tre-milR-1	fgenesh5_pg.C_scaffold_10000350	100	-34.83	2 20	532 553	19	0.8421	0.8947
Score for this Scan:
Seq1,Seq2,Tot Score,Tot Energy,Max Score,Max Energy,Strand,Len1,Len2,Positions
>>Tre-milR-1	fgenesh5_pg.C_scaffold_10000350	100	-34.83	100	-34.83	4551	22	1000	532
Complete
Read Sequence:e_gw1.11.304.1 proteinId_63102 scaffold_11 + stop_codon(978165..978167) 3UTRseq:978168..979167 MaxLenth=1000
(1000 nt)
=-=-=-=-=-=-=-=-=-=-=-=-=-=-=-=-=-=-=-=-=-=-=-=-=-=-=-=-=-=-=-=
Performing Scan: Tre-milR-1 vs e_gw1.11.304.1
=-=-=-=-=-=-=-=-=-=-=-=-=-=-=-=-=-=-=-=-=-=-=-=-=-=-=-=-=-=-=-=
Forward:	Score: 98.000000 Q:2 to 21 R:807 to 828 Align Len (19) (68.42%) (94.74%)
Query: 3' agTGGATGCAGTTGTCGGCCGa 5'
::| :||||:||:||||||
Ref: 5' acGTCGGCGTCGACGGCCGGCg 3'
Energy: -36.689999 kCal/Mol
Scores for this hit:
>Tre-milR-1	e_gw1.11.304.1	98	-36.69	2 21	807 828	19	0.6842	0.9474
Score for this Scan:
Seq1,Seq2,Tot Score,Tot Energy,Max Score,Max Energy,Strand,Len1,Len2,Positions
>>Tre-milR-1	e_gw1.11.304.1	98	-36.69	98	-36.69	4623	22	1000	807
Complete
Read Sequence:fgenesh5_pg.C_scaffold_12000003 proteinId_108384 scaffold_12 + stop_codon(8650..8652) 3UTRseq:8653..9652 MaxLenth=1000
(1000 nt)
=-=-=-=-=-=-=-=-=-=-=-=-=-=-=-=-=-=-=-=-=-=-=-=-=-=-=-=-=-=-=-=
Performing Scan: Tre-milR-1 vs fgenesh5_pg.C_scaffold_12000003
=-=-=-=-=-=-=-=-=-=-=-=-=-=-=-=-=-=-=-=-=-=-=-=-=-=-=-=-=-=-=-=
Forward:	Score: 100.000000 Q:2 to 21 R:945 to 968 Align Len (21) (76.19%) (80.95%)
Query: 3' agTGGATGCAGT--TGTCGGCCGa 5'
|:|| |||| |||||||||
Ref: 5' gcATCTTGGTCACCACAGCCGGCc 3'
Energy: -30.900000 kCal/Mol
Scores for this hit:
>Tre-milR-1	fgenesh5_pg.C_scaffold_12000003	100	-30.9	2 21	945 968	21	0.7619	0.8095
Score for this Scan:
Seq1,Seq2,Tot Score,Tot Energy,Max Score,Max Energy,Strand,Len1,Len2,Positions
>>Tre-milR-1	fgenesh5_pg.C_scaffold_12000003	100	-30.9	100	-30.9	4869	22	1000	945
Complete
Read Sequence:e_gw1.14.496.1 proteinId_64672 scaffold_14 - stop_codon(127378..127380) 3UTRseq:126378..127377 MaxLenth=1000
(1000 nt)
=-=-=-=-=-=-=-=-=-=-=-=-=-=-=-=-=-=-=-=-=-=-=-=-=-=-=-=-=-=-=-=
Performing Scan: Tre-milR-1 vs e_gw1.14.496.1
=-=-=-=-=-=-=-=-=-=-=-=-=-=-=-=-=-=-=-=-=-=-=-=-=-=-=-=-=-=-=-=
Forward:	Score: 102.000000 Q:2 to 17 R:489 to 510 Align Len (15) (93.33%) (93.33%)
Query: 3' agtggaTGCAGTTGTCGGCCGa 5'
||||||| |||||||
Ref: 5' aataagACGTCAAGAGCCGGCc 3'
Energy: -29.049999 kCal/Mol
Scores for this hit:
>Tre-milR-1	e_gw1.14.496.1	102	-29.05	2 17	489 510	15	0.9333	0.9333
Score for this Scan:
Seq1,Seq2,Tot Score,Tot Energy,Max Score,Max Energy,Strand,Len1,Len2,Positions
>>Tre-milR-1	e_gw1.14.496.1	102	-29.05	102	-29.05	5369	22	1000	489
Complete
Read Sequence:estExt_fgenesh5_pg.C_140092 proteinId_122679 scaffold_14 - stop_codon(299036..299038) 3UTRseq:298036..299035 MaxLenth=1000
(1000 nt)
=-=-=-=-=-=-=-=-=-=-=-=-=-=-=-=-=-=-=-=-=-=-=-=-=-=-=-=-=-=-=-=
Performing Scan: Tre-milR-1 vs estExt_fgenesh5_pg.C_140092
=-=-=-=-=-=-=-=-=-=-=-=-=-=-=-=-=-=-=-=-=-=-=-=-=-=-=-=-=-=-=-=
Forward:	Score: 97.000000 Q:2 to 20 R:955 to 977 Align Len (19) (78.95%) (84.21%)
Query: 3' agtGGATGCAG-TTGTCGGCCGa 5'
|| ||| | |:||||||||
Ref: 5' cccCCGACGACGAGCAGCCGGCt 3'
Energy: -28.240000 kCal/Mol
Scores for this hit:
>Tre-milR-1	estExt_fgenesh5_pg.C_140092	97	-28.24	2 20	955 977	19	0.7895	0.8421
Score for this Scan:
Seq1,Seq2,Tot Score,Tot Energy,Max Score,Max Energy,Strand,Len1,Len2,Positions
>>Tre-milR-1	estExt_fgenesh5_pg.C_140092	97	-28.24	97	-28.24	5395	22	1000	955
Complete
Read Sequence:estExt_fgenesh1_pm.C_140049 proteinId_22737 scaffold_14 - stop_codon(338449..338451) 3UTRseq:337449..338448 MaxLenth=1000
(1000 nt)
=-=-=-=-=-=-=-=-=-=-=-=-=-=-=-=-=-=-=-=-=-=-=-=-=-=-=-=-=-=-=-=
Performing Scan: Tre-milR-1 vs estExt_fgenesh1_pm.C_140049
=-=-=-=-=-=-=-=-=-=-=-=-=-=-=-=-=-=-=-=-=-=-=-=-=-=-=-=-=-=-=-=
Forward:	Score: 101.000000 Q:2 to 20 R:641 to 662 Align Len (18) (77.78%) (88.89%)
Query: 3' agtGGATGCAGTTGTCGGCCGa 5'
|||: | ||:||||||||
Ref: 5' gtcCCTGAGCCAGCAGCCGGCc 3'
Energy: -30.510000 kCal/Mol
Scores for this hit:
>Tre-milR-1	estExt_fgenesh1_pm.C_140049	101	-30.51	2 20	641 662	18	0.7778	0.8889
Score for this Scan:
Seq1,Seq2,Tot Score,Tot Energy,Max Score,Max Energy,Strand,Len1,Len2,Positions
>>Tre-milR-1	estExt_fgenesh1_pm.C_140049	101	-30.51	101	-30.51	5503	22	1000	641
Complete
Read Sequence:fgenesh5_pg.C_scaffold_15000125 proteinId_109323 scaffold_15 + stop_codon(469688..469690) 3UTRseq:469691..470690 MaxLenth=1000
(1000 nt)
=-=-=-=-=-=-=-=-=-=-=-=-=-=-=-=-=-=-=-=-=-=-=-=-=-=-=-=-=-=-=-=
Performing Scan: Tre-milR-1 vs fgenesh5_pg.C_scaffold_15000125
=-=-=-=-=-=-=-=-=-=-=-=-=-=-=-=-=-=-=-=-=-=-=-=-=-=-=-=-=-=-=-=
Forward:	Score: 99.000000 Q:2 to 20 R:582 to 605 Align Len (20) (75.00%) (85.00%)
Query: 3' agtGGATG--CAGTTGTCGGCCGa 5'
||||: | |:|||||||||
Ref: 5' cgtCCTATCAGACGACAGCCGGCt 3'
Energy: -30.309999 kCal/Mol
Scores for this hit:
>Tre-milR-1	fgenesh5_pg.C_scaffold_15000125	99	-30.31	2 20	582 605	20	0.75	0.85
Score for this Scan:
Seq1,Seq2,Tot Score,Tot Energy,Max Score,Max Energy,Strand,Len1,Len2,Positions
>>Tre-milR-1	fgenesh5_pg.C_scaffold_15000125	99	-30.31	99	-30.31	5620	22	1000	582
Complete
Read Sequence:estExt_fgenesh5_pg.C_180049 proteinId_123095 scaffold_18 + stop_codon(117129..117131) 3UTRseq:117132..118131 MaxLenth=1000
(1000 nt)
=-=-=-=-=-=-=-=-=-=-=-=-=-=-=-=-=-=-=-=-=-=-=-=-=-=-=-=-=-=-=-=
Performing Scan: Tre-milR-1 vs estExt_fgenesh5_pg.C_180049
=-=-=-=-=-=-=-=-=-=-=-=-=-=-=-=-=-=-=-=-=-=-=-=-=-=-=-=-=-=-=-=
Forward:	Score: 100.000000 Q:2 to 20 R:347 to 368 Align Len (19) (84.21%) (89.47%)
Query: 3' agtGGATGCA-GTTGTCGGCCGa 5'
||| ||| ||:||||||||
Ref: 5' gccCCT-CGTCCAGCAGCCGGCa 3'
Energy: -32.060001 kCal/Mol
Scores for this hit:
>Tre-milR-1	estExt_fgenesh5_pg.C_180049	100	-32.06	2 20	347 368	19	0.8421	0.8947
Score for this Scan:
Seq1,Seq2,Tot Score,Tot Energy,Max Score,Max Energy,Strand,Len1,Len2,Positions
>>Tre-milR-1	estExt_fgenesh5_pg.C_180049	100	-32.06	100	-32.06	6260	22	1000	347
Complete
Read Sequence:e_gw1.19.163.1 proteinId_66719 scaffold_19 + stop_codon(194012..194014) 3UTRseq:194015..195014 MaxLenth=1000
(1000 nt)
=-=-=-=-=-=-=-=-=-=-=-=-=-=-=-=-=-=-=-=-=-=-=-=-=-=-=-=-=-=-=-=
Performing Scan: Tre-milR-1 vs e_gw1.19.163.1
=-=-=-=-=-=-=-=-=-=-=-=-=-=-=-=-=-=-=-=-=-=-=-=-=-=-=-=-=-=-=-=
Forward:	Score: 99.000000 Q:2 to 18 R:191 to 212 Align Len (16) (87.50%) (87.50%)
Query: 3' agtggATGCAGTTGTCGGCCGa 5'
|||| | |||||||||
Ref: 5' ggcgaTACGGCCACAGCCGGCa 3'
Energy: -27.320000 kCal/Mol
Scores for this hit:
>Tre-milR-1	e_gw1.19.163.1	99	-27.32	2 18	191 212	16	0.875	0.875
Score for this Scan:
Seq1,Seq2,Tot Score,Tot Energy,Max Score,Max Energy,Strand,Len1,Len2,Positions
>>Tre-milR-1	e_gw1.19.163.1	99	-27.32	99	-27.32	6304	22	1000	191
Complete
Read Sequence:fgenesh5_pg.C_scaffold_19000052 proteinId_110167 scaffold_19 + stop_codon(154587..154589) 3UTRseq:154590..155589 MaxLenth=1000
(1000 nt)
=-=-=-=-=-=-=-=-=-=-=-=-=-=-=-=-=-=-=-=-=-=-=-=-=-=-=-=-=-=-=-=
Performing Scan: Tre-milR-1 vs fgenesh5_pg.C_scaffold_19000052
=-=-=-=-=-=-=-=-=-=-=-=-=-=-=-=-=-=-=-=-=-=-=-=-=-=-=-=-=-=-=-=
Forward:	Score: 97.000000 Q:2 to 21 R:386 to 407 Align Len (20) (75.00%) (90.00%)
Query: 3' agTGGATGCAGT-TGTCGGCCGa 5'
|:|| ||||: :||||||||
Ref: 5' cgATCT-CGTCGCGCAGCCGGCt 3'
Energy: -32.820000 kCal/Mol
Scores for this hit:
>Tre-milR-1	fgenesh5_pg.C_scaffold_19000052	97	-32.82	2 21	386 407	20	0.75	0.9
Score for this Scan:
Seq1,Seq2,Tot Score,Tot Energy,Max Score,Max Energy,Strand,Len1,Len2,Positions
>>Tre-milR-1	fgenesh5_pg.C_scaffold_19000052	97	-32.82	97	-32.82	6311	22	1000	386
Complete
Read Sequence:estExt_GeneWisePlus.C_210164 proteinId_80911 scaffold_21 - stop_codon(232525..232527) 3UTRseq:231525..232524 MaxLenth=1000
(1000 nt)
=-=-=-=-=-=-=-=-=-=-=-=-=-=-=-=-=-=-=-=-=-=-=-=-=-=-=-=-=-=-=-=
Performing Scan: Tre-milR-1 vs estExt_GeneWisePlus.C_210164
=-=-=-=-=-=-=-=-=-=-=-=-=-=-=-=-=-=-=-=-=-=-=-=-=-=-=-=-=-=-=-=
Forward:	Score: 97.000000 Q:2 to 21 R:146 to 166 Align Len (19) (78.95%) (89.47%)
Query: 3' agTGGATGCAGTTGTCGGCCGa 5'
|||| :| ||||||||||:
Ref: 5' tgACCT-TGACAACAGCCGGTg 3'
Energy: -27.270000 kCal/Mol
Scores for this hit:
>Tre-milR-1	estExt_GeneWisePlus.C_210164	97	-27.27	2 21	146 166	19	0.7895	0.8947
Score for this Scan:
Seq1,Seq2,Tot Score,Tot Energy,Max Score,Max Energy,Strand,Len1,Len2,Positions
>>Tre-milR-1	estExt_GeneWisePlus.C_210164	97	-27.27	97	-27.27	6689	22	1000	146
Complete
Read Sequence:e_gw1.28.221.1 proteinId_69381 scaffold_28 + stop_codon(172689..172691) 3UTRseq:172692..173691 MaxLenth=1000
(1000 nt)
=-=-=-=-=-=-=-=-=-=-=-=-=-=-=-=-=-=-=-=-=-=-=-=-=-=-=-=-=-=-=-=
Performing Scan: Tre-milR-1 vs e_gw1.28.221.1
=-=-=-=-=-=-=-=-=-=-=-=-=-=-=-=-=-=-=-=-=-=-=-=-=-=-=-=-=-=-=-=
Forward:	Score: 99.000000 Q:2 to 18 R:915 to 936 Align Len (16) (87.50%) (87.50%)
Query: 3' agtggATGCAGTTGTCGGCCGa 5'
| ||| ||||||||||
Ref: 5' caaggTCCGTGAACAGCCGGCg 3'
Energy: -26.510000 kCal/Mol
Scores for this hit:
>Tre-milR-1	e_gw1.28.221.1	99	-26.51	2 18	915 936	16	0.875	0.875
Score for this Scan:
Seq1,Seq2,Tot Score,Tot Energy,Max Score,Max Energy,Strand,Len1,Len2,Positions
>>Tre-milR-1	e_gw1.28.221.1	99	-26.51	99	-26.51	7550	22	1000	915
Complete
Read Sequence:fgenesh5_pg.C_scaffold_29000020 proteinId_111750 scaffold_29 - stop_codon(55456..55458) 3UTRseq:54456..55455 MaxLenth=1000
(1000 nt)
=-=-=-=-=-=-=-=-=-=-=-=-=-=-=-=-=-=-=-=-=-=-=-=-=-=-=-=-=-=-=-=
Performing Scan: Tre-milR-1 vs fgenesh5_pg.C_scaffold_29000020
=-=-=-=-=-=-=-=-=-=-=-=-=-=-=-=-=-=-=-=-=-=-=-=-=-=-=-=-=-=-=-=
Forward:	Score: 98.000000 Q:2 to 21 R:401 to 422 Align Len (19) (73.68%) (84.21%)
Query: 3' agTGGATGCAGTTGTCGGCCGa 5'
|: ||:|| | ||||||||
Ref: 5' acATATATGTAATCAGCCGGCc 3'
Energy: -27.030001 kCal/Mol
Scores for this hit:
>Tre-milR-1	fgenesh5_pg.C_scaffold_29000020	98	-27.03	2 21	401 422	19	0.7368	0.8421
Score for this Scan:
Seq1,Seq2,Tot Score,Tot Energy,Max Score,Max Energy,Strand,Len1,Len2,Positions
>>Tre-milR-1	fgenesh5_pg.C_scaffold_29000020	98	-27.03	98	-27.03	7608	22	1000	401
Complete
Read Sequence:fgenesh5_pg.C_scaffold_42000003 proteinId_112499 scaffold_42 + stop_codon(9935..9937) 3UTRseq:9938..10937 MaxLenth=1000
(1000 nt)
=-=-=-=-=-=-=-=-=-=-=-=-=-=-=-=-=-=-=-=-=-=-=-=-=-=-=-=-=-=-=-=
Performing Scan: Tre-milR-1 vs fgenesh5_pg.C_scaffold_42000003
=-=-=-=-=-=-=-=-=-=-=-=-=-=-=-=-=-=-=-=-=-=-=-=-=-=-=-=-=-=-=-=
Forward:	Score: 97.000000 Q:2 to 20 R:514 to 535 Align Len (18) (77.78%) (88.89%)
Query: 3' agtGGATGCAGTTGTCGGCCGa 5'
|| | |||||::||||||
Ref: 5' aacCCCAAGTCAATGGCCGGCc 3'
Energy: -26.870001 kCal/Mol
Scores for this hit:
>Tre-milR-1	fgenesh5_pg.C_scaffold_42000003	97	-26.87	2 20	514 535	18	0.7778	0.8889
Score for this Scan:
Seq1,Seq2,Tot Score,Tot Energy,Max Score,Max Energy,Strand,Len1,Len2,Positions
>>Tre-milR-1	fgenesh5_pg.C_scaffold_42000003	97	-26.87	97	-26.87	8166	22	1000	514
Complete
Read Sequence:estExt_GeneWisePlus.C_540005 proteinId_82662 scaffold_54 - stop_codon(7178..7180) 3UTRseq:6178..7177 MaxLenth=1000
(1000 nt)
=-=-=-=-=-=-=-=-=-=-=-=-=-=-=-=-=-=-=-=-=-=-=-=-=-=-=-=-=-=-=-=
Performing Scan: Tre-milR-1 vs estExt_GeneWisePlus.C_540005
=-=-=-=-=-=-=-=-=-=-=-=-=-=-=-=-=-=-=-=-=-=-=-=-=-=-=-=-=-=-=-=
Forward:	Score: 98.000000 Q:2 to 19 R:803 to 826 Align Len (19) (78.95%) (84.21%)
Query: 3' agtgGATGCAGTTG--TCGGCCGa 5'
| |||||:|| |||||||
Ref: 5' tcggCGACGTCGACGAAGCCGGCg 3'
Energy: -31.020000 kCal/Mol
Scores for this hit:
>Tre-milR-1	estExt_GeneWisePlus.C_540005	98	-31.02	2 19	803 826	19	0.7895	0.8421
Score for this Scan:
Seq1,Seq2,Tot Score,Tot Energy,Max Score,Max Energy,Strand,Len1,Len2,Positions
>>Tre-milR-1	estExt_GeneWisePlus.C_540005	98	-31.02	98	-31.02	8315	22	1000	803
Complete
Read Sequence:fgenesh5_pg.C_scaffold_1000074 proteinId_102441 scaffold_1 - stop_codon(269963..269965) 3UTRseq:268963..269962 MaxLenth=1000
(1000 nt)
=-=-=-=-=-=-=-=-=-=-=-=-=-=-=-=-=-=-=-=-=-=-=-=-=-=-=-=-=-=-=-=
Performing Scan: Tre-milR-2 vs fgenesh5_pg.C_scaffold_1000074
=-=-=-=-=-=-=-=-=-=-=-=-=-=-=-=-=-=-=-=-=-=-=-=-=-=-=-=-=-=-=-=
Forward:	Score: 105.000000 Q:2 to 20 R:521 to 541 Align Len (18) (77.78%) (100.00%)
Query: 3' ggGGGAGTTGAGGTTGTCTCt 5'
|::||:||||||||||:|
Ref: 5' gaCTTTCGACTCCAACAGGGa 3'
Energy: -34.400002 kCal/Mol
Scores for this hit:
>Tre-milR-2	fgenesh5_pg.C_scaffold_1000074	105	-34.4	2 20	521 541	18	0.7778	1
Score for this Scan:
Seq1,Seq2,Tot Score,Tot Energy,Max Score,Max Energy,Strand,Len1,Len2,Positions
>>Tre-milR-2	fgenesh5_pg.C_scaffold_1000074	105	-34.4	105	-34.4	8685	21	1000	521
Complete
Read Sequence:fgenesh5_pg.C_scaffold_1000763 proteinId_103130 scaffold_1 - stop_codon(2758068..2758070) 3UTRseq:2757068..2758067 MaxLenth=1000
(1000 nt)
=-=-=-=-=-=-=-=-=-=-=-=-=-=-=-=-=-=-=-=-=-=-=-=-=-=-=-=-=-=-=-=
Performing Scan: Tre-milR-2 vs fgenesh5_pg.C_scaffold_1000763
=-=-=-=-=-=-=-=-=-=-=-=-=-=-=-=-=-=-=-=-=-=-=-=-=-=-=-=-=-=-=-=
Forward:	Score: 99.000000 Q:2 to 20 R:275 to 297 Align Len (20) (75.00%) (90.00%)
Query: 3' ggGGGAGTTGAG--GTTGTCTCt 5'
||||:|:||| |||:||||
Ref: 5' ccCCCTTAGCTCCTCAATAGAGt 3'
Energy: -34.270000 kCal/Mol
Scores for this hit:
>Tre-milR-2	fgenesh5_pg.C_scaffold_1000763	99	-34.27	2 20	275 297	20	0.75	0.9
Score for this Scan:
Seq1,Seq2,Tot Score,Tot Energy,Max Score,Max Energy,Strand,Len1,Len2,Positions
>>Tre-milR-2	fgenesh5_pg.C_scaffold_1000763	99	-34.27	99	-34.27	8745	21	1000	275
Complete
Read Sequence:estExt_Genewise1.C_12115 proteinId_44640 scaffold_1 + stop_codon(3723528..3723530) 3UTRseq:3723531..3724530 MaxLenth=1000
(1000 nt)
=-=-=-=-=-=-=-=-=-=-=-=-=-=-=-=-=-=-=-=-=-=-=-=-=-=-=-=-=-=-=-=
Performing Scan: Tre-milR-2 vs estExt_Genewise1.C_12115
=-=-=-=-=-=-=-=-=-=-=-=-=-=-=-=-=-=-=-=-=-=-=-=-=-=-=-=-=-=-=-=
Forward:	Score: 97.000000 Q:2 to 20 R:980 to 1000 Align Len (19) (78.95%) (89.47%)
Query: 3' ggGGGAGTTGA-GGTTGTCTCt 5'
:||||| || |||:|||||
Ref: 5' atTCCTCATCTCCCAGCAGAG- 3'
Energy: -28.290001 kCal/Mol
Scores for this hit:
>Tre-milR-2	estExt_Genewise1.C_12115	97	-28.29	2 20	980 1000	19	0.7895	0.8947
Score for this Scan:
Seq1,Seq2,Tot Score,Tot Energy,Max Score,Max Energy,Strand,Len1,Len2,Positions
>>Tre-milR-2	estExt_Genewise1.C_12115	97	-28.29	97	-28.29	9034	21	1000	980
Complete
Read Sequence:estExt_Genewise1.C_31079 proteinId_45732 scaffold_3 - stop_codon(1875508..1875510) 3UTRseq:1874508..1875507 MaxLenth=1000
(1000 nt)
=-=-=-=-=-=-=-=-=-=-=-=-=-=-=-=-=-=-=-=-=-=-=-=-=-=-=-=-=-=-=-=
Performing Scan: Tre-milR-2 vs estExt_Genewise1.C_31079
=-=-=-=-=-=-=-=-=-=-=-=-=-=-=-=-=-=-=-=-=-=-=-=-=-=-=-=-=-=-=-=
Forward:	Score: 97.000000 Q:2 to 20 R:404 to 424 Align Len (18) (77.78%) (88.89%)
Query: 3' ggGGGAGTTGAGGTTGTCTCt 5'
|| ||||:|| |:|||||
Ref: 5' ctCCATCAATTCGAGCAGAGc 3'
Energy: -26.379999 kCal/Mol
Scores for this hit:
>Tre-milR-2	estExt_Genewise1.C_31079	97	-26.38	2 20	404 424	18	0.7778	0.8889
Score for this Scan:
Seq1,Seq2,Tot Score,Tot Energy,Max Score,Max Energy,Strand,Len1,Len2,Positions
>>Tre-milR-2	estExt_Genewise1.C_31079	97	-26.38	97	-26.38	9894	21	1000	404
Complete
Read Sequence:estExt_Genewise1.C_30787 proteinId_45598 scaffold_3 - stop_codon(1424045..1424047) 3UTRseq:1423045..1424044 MaxLenth=1000
(1000 nt)
=-=-=-=-=-=-=-=-=-=-=-=-=-=-=-=-=-=-=-=-=-=-=-=-=-=-=-=-=-=-=-=
Performing Scan: Tre-milR-2 vs estExt_Genewise1.C_30787
=-=-=-=-=-=-=-=-=-=-=-=-=-=-=-=-=-=-=-=-=-=-=-=-=-=-=-=-=-=-=-=
Forward:	Score: 101.000000 Q:2 to 20 R:611 to 632 Align Len (19) (78.95%) (94.74%)
Query: 3' ggGGGAGTT-GAGGTTGTCTCt 5'
:|||:|| |||||:|||||
Ref: 5' ctTCCTTAATCTCCAGCAGAGc 3'
Energy: -31.770000 kCal/Mol
Scores for this hit:
>Tre-milR-2	estExt_Genewise1.C_30787	101	-31.77	2 20	611 632	19	0.7895	0.9474
Score for this Scan:
Seq1,Seq2,Tot Score,Tot Energy,Max Score,Max Energy,Strand,Len1,Len2,Positions
>>Tre-milR-2	estExt_Genewise1.C_30787	101	-31.77	101	-31.77	9903	21	1000	611
Complete
Read Sequence:estExt_fgenesh5_pg.C_30466 proteinId_120485 scaffold_3 - stop_codon(1600783..1600785) 3UTRseq:1599783..1600782 MaxLenth=1000
(1000 nt)
=-=-=-=-=-=-=-=-=-=-=-=-=-=-=-=-=-=-=-=-=-=-=-=-=-=-=-=-=-=-=-=
Performing Scan: Tre-milR-2 vs estExt_fgenesh5_pg.C_30466
=-=-=-=-=-=-=-=-=-=-=-=-=-=-=-=-=-=-=-=-=-=-=-=-=-=-=-=-=-=-=-=
Forward:	Score: 97.000000 Q:2 to 20 R:623 to 644 Align Len (19) (73.68%) (94.74%)
Query: 3' ggGGGAGTTGAGG-TTGTCTCt 5'
|::||:||||| ||:||||
Ref: 5' taCTTTCGACTCCAAATAGAGt 3'
Energy: -28.120001 kCal/Mol
Scores for this hit:
>Tre-milR-2	estExt_fgenesh5_pg.C_30466	97	-28.12	2 20	623 644	19	0.7368	0.9474
Score for this Scan:
Seq1,Seq2,Tot Score,Tot Energy,Max Score,Max Energy,Strand,Len1,Len2,Positions
>>Tre-milR-2	estExt_fgenesh5_pg.C_30466	97	-28.12	97	-28.12	10072	21	1000	623
Complete
Read Sequence:fgenesh5_pg.C_scaffold_3000368 proteinId_104413 scaffold_3 - stop_codon(1172607..1172609) 3UTRseq:1171607..1172606 MaxLenth=1000
(1000 nt)
=-=-=-=-=-=-=-=-=-=-=-=-=-=-=-=-=-=-=-=-=-=-=-=-=-=-=-=-=-=-=-=
Performing Scan: Tre-milR-2 vs fgenesh5_pg.C_scaffold_3000368
=-=-=-=-=-=-=-=-=-=-=-=-=-=-=-=-=-=-=-=-=-=-=-=-=-=-=-=-=-=-=-=
Forward:	Score: 101.000000 Q:2 to 20 R:536 to 557 Align Len (19) (78.95%) (94.74%)
Query: 3' ggGGGAGTTG-AGGTTGTCTCt 5'
|::||||| ||||:|||||
Ref: 5' ttCTTTCAACATCCAGCAGAGt 3'
Energy: -30.549999 kCal/Mol
Scores for this hit:
>Tre-milR-2	fgenesh5_pg.C_scaffold_3000368	101	-30.55	2 20	536 557	19	0.7895	0.9474
Score for this Scan:
Seq1,Seq2,Tot Score,Tot Energy,Max Score,Max Energy,Strand,Len1,Len2,Positions
>>Tre-milR-2	fgenesh5_pg.C_scaffold_3000368	101	-30.55	101	-30.55	10083	21	1000	536
Complete
Read Sequence:estExt_fgenesh5_pg.C_30561 proteinId_120534 scaffold_3 - stop_codon(1901765..1901767) 3UTRseq:1900765..1901764 MaxLenth=1000
(1000 nt)
=-=-=-=-=-=-=-=-=-=-=-=-=-=-=-=-=-=-=-=-=-=-=-=-=-=-=-=-=-=-=-=
Performing Scan: Tre-milR-2 vs estExt_fgenesh5_pg.C_30561
=-=-=-=-=-=-=-=-=-=-=-=-=-=-=-=-=-=-=-=-=-=-=-=-=-=-=-=-=-=-=-=
Forward:	Score: 100.000000 Q:2 to 19 R:707 to 725 Align Len (17) (88.24%) (88.24%)
Query: 3' gggGGAGTTGAGGTTGTCTCt 5'
|||| |||||||||||
Ref: 5' tggCCTC--CTCCAACAGAGa 3'
Energy: -29.090000 kCal/Mol
Scores for this hit:
>Tre-milR-2	estExt_fgenesh5_pg.C_30561	100	-29.09	2 19	707 725	17	0.8824	0.8824
Score for this Scan:
Seq1,Seq2,Tot Score,Tot Energy,Max Score,Max Energy,Strand,Len1,Len2,Positions
>>Tre-milR-2	estExt_fgenesh5_pg.C_30561	100	-29.09	100	-29.09	10228	21	1000	707
Complete
Read Sequence:e_gw1.4.52.1 proteinId_57600 scaffold_4 + stop_codon(677959..677961) 3UTRseq:677962..678961 MaxLenth=1000
(1000 nt)
=-=-=-=-=-=-=-=-=-=-=-=-=-=-=-=-=-=-=-=-=-=-=-=-=-=-=-=-=-=-=-=
Performing Scan: Tre-milR-2 vs e_gw1.4.52.1
=-=-=-=-=-=-=-=-=-=-=-=-=-=-=-=-=-=-=-=-=-=-=-=-=-=-=-=-=-=-=-=
Forward:	Score: 97.000000 Q:2 to 20 R:539 to 559 Align Len (18) (83.33%) (88.89%)
Query: 3' ggGGGAGTTGAGGTTGTCTCt 5'
:||| |||||||||| ||
Ref: 5' acTCCTAAACTCCAACAAAGg 3'
Energy: -28.270000 kCal/Mol
Scores for this hit:
>Tre-milR-2	e_gw1.4.52.1	97	-28.27	2 20	539 559	18	0.8333	0.8889
Score for this Scan:
Seq1,Seq2,Tot Score,Tot Energy,Max Score,Max Energy,Strand,Len1,Len2,Positions
>>Tre-milR-2	e_gw1.4.52.1	97	-28.27	97	-28.27	10447	21	1000	539
Complete
Read Sequence:fgenesh5_pg.C_scaffold_4000552 proteinId_105174 scaffold_4 - stop_codon(1711617..1711619) 3UTRseq:1710617..1711616 MaxLenth=1000
(1000 nt)
=-=-=-=-=-=-=-=-=-=-=-=-=-=-=-=-=-=-=-=-=-=-=-=-=-=-=-=-=-=-=-=
Performing Scan: Tre-milR-2 vs fgenesh5_pg.C_scaffold_4000552
=-=-=-=-=-=-=-=-=-=-=-=-=-=-=-=-=-=-=-=-=-=-=-=-=-=-=-=-=-=-=-=
Forward:	Score: 99.000000 Q:2 to 20 R:402 to 426 Align Len (22) (72.73%) (77.27%)
Query: 3' ggGGGAGTT----GAGGTTGTCTCt 5'
||| ||| ||:||||||||
Ref: 5' atCCCCCAATGCTCTTCAACAGAGa 3'
Energy: -31.620001 kCal/Mol
Scores for this hit:
>Tre-milR-2	fgenesh5_pg.C_scaffold_4000552	99	-31.62	2 20	402 426	22	0.7273	0.7727
Score for this Scan:
Seq1,Seq2,Tot Score,Tot Energy,Max Score,Max Energy,Strand,Len1,Len2,Positions
>>Tre-milR-2	fgenesh5_pg.C_scaffold_4000552	99	-31.62	99	-31.62	10545	21	1000	402
Complete
Read Sequence:fgenesh5_pg.C_scaffold_4000216 proteinId_104838 scaffold_4 - stop_codon(670863..670865) 3UTRseq:669863..670862 MaxLenth=1000
(1000 nt)
=-=-=-=-=-=-=-=-=-=-=-=-=-=-=-=-=-=-=-=-=-=-=-=-=-=-=-=-=-=-=-=
Performing Scan: Tre-milR-2 vs fgenesh5_pg.C_scaffold_4000216
=-=-=-=-=-=-=-=-=-=-=-=-=-=-=-=-=-=-=-=-=-=-=-=-=-=-=-=-=-=-=-=
Forward:	Score: 101.000000 Q:2 to 20 R:834 to 854 Align Len (18) (77.78%) (88.89%)
Query: 3' ggGGGAGTTGAGGTTGTCTCt 5'
::||| ||| ||||||||
Ref: 5' agTTCTCTACTGCAACAGAGa 3'
Energy: -26.650000 kCal/Mol
Scores for this hit:
>Tre-milR-2	fgenesh5_pg.C_scaffold_4000216	101	-26.65	2 20	834 854	18	0.7778	0.8889
Score for this Scan:
Seq1,Seq2,Tot Score,Tot Energy,Max Score,Max Energy,Strand,Len1,Len2,Positions
>>Tre-milR-2	fgenesh5_pg.C_scaffold_4000216	101	-26.65	101	-26.65	10738	21	1000	834
Complete
Read Sequence:e_gw1.6.607.1 proteinId_59582 scaffold_6 + stop_codon(324089..324091) 3UTRseq:324092..325091 MaxLenth=1000
(1000 nt)
=-=-=-=-=-=-=-=-=-=-=-=-=-=-=-=-=-=-=-=-=-=-=-=-=-=-=-=-=-=-=-=
Performing Scan: Tre-milR-2 vs e_gw1.6.607.1
=-=-=-=-=-=-=-=-=-=-=-=-=-=-=-=-=-=-=-=-=-=-=-=-=-=-=-=-=-=-=-=
Forward:	Score: 103.000000 Q:2 to 20 R:745 to 767 Align Len (20) (80.00%) (90.00%)
Query: 3' ggGGGA--GTTGAGGTTGTCTCt 5'
|||| ||:|||||||||:|
Ref: 5' ccCCCTCGCAGCTCCAACAGGGg 3'
Energy: -39.639999 kCal/Mol
Scores for this hit:
>Tre-milR-2	e_gw1.6.607.1	103	-39.64	2 20	745 767	20	0.8	0.9
Score for this Scan:
Seq1,Seq2,Tot Score,Tot Energy,Max Score,Max Energy,Strand,Len1,Len2,Positions
>>Tre-milR-2	e_gw1.6.607.1	103	-39.64	103	-39.64	11394	21	1000	745
Complete
Read Sequence:fgenesh5_pg.C_scaffold_7000143 proteinId_106342 scaffold_7 - stop_codon(408426..408428) 3UTRseq:407426..408425 MaxLenth=1000
(1000 nt)
=-=-=-=-=-=-=-=-=-=-=-=-=-=-=-=-=-=-=-=-=-=-=-=-=-=-=-=-=-=-=-=
Performing Scan: Tre-milR-2 vs fgenesh5_pg.C_scaffold_7000143
=-=-=-=-=-=-=-=-=-=-=-=-=-=-=-=-=-=-=-=-=-=-=-=-=-=-=-=-=-=-=-=
Forward:	Score: 101.000000 Q:2 to 20 R:428 to 446 Align Len (18) (83.33%) (88.89%)
Query: 3' ggGGGAGTTGAGGTTGTCTCt 5'
||||:| ||||||||||
Ref: 5' ccCCCTTA--TCCAACAGAGc 3'
Energy: -31.889999 kCal/Mol
Scores for this hit:
>Tre-milR-2	fgenesh5_pg.C_scaffold_7000143	101	-31.89	2 20	428 446	18	0.8333	0.8889
Score for this Scan:
Seq1,Seq2,Tot Score,Tot Energy,Max Score,Max Energy,Strand,Len1,Len2,Positions
>>Tre-milR-2	fgenesh5_pg.C_scaffold_7000143	101	-31.89	101	-31.89	11773	21	1000	428
Complete
Read Sequence:fgenesh1_pm.C_scaffold_9000120 proteinId_3976 scaffold_9 - stop_codon(927576..927578) 3UTRseq:926576..927575 MaxLenth=1000
(1000 nt)
=-=-=-=-=-=-=-=-=-=-=-=-=-=-=-=-=-=-=-=-=-=-=-=-=-=-=-=-=-=-=-=
Performing Scan: Tre-milR-2 vs fgenesh1_pm.C_scaffold_9000120
=-=-=-=-=-=-=-=-=-=-=-=-=-=-=-=-=-=-=-=-=-=-=-=-=-=-=-=-=-=-=-=
Forward:	Score: 97.000000 Q:2 to 20 R:770 to 791 Align Len (19) (84.21%) (89.47%)
Query: 3' ggGGGAGTT-GAGGTTGTCTCt 5'
:|||||| |||| ||||||
Ref: 5' gaTCCTCAAGCTCCCACAGAGg 3'
Energy: -30.070000 kCal/Mol
Scores for this hit:
>Tre-milR-2	fgenesh1_pm.C_scaffold_9000120	97	-30.07	2 20	770 791	19	0.8421	0.8947
Score for this Scan:
Seq1,Seq2,Tot Score,Tot Energy,Max Score,Max Energy,Strand,Len1,Len2,Positions
>>Tre-milR-2	fgenesh1_pm.C_scaffold_9000120	97	-30.07	97	-30.07	12371	21	1000	770
Complete
Read Sequence:e_gw1.11.572.1 proteinId_62975 scaffold_11 - stop_codon(12955..12957) 3UTRseq:11955..12954 MaxLenth=1000
(1000 nt)
=-=-=-=-=-=-=-=-=-=-=-=-=-=-=-=-=-=-=-=-=-=-=-=-=-=-=-=-=-=-=-=
Performing Scan: Tre-milR-2 vs e_gw1.11.572.1
=-=-=-=-=-=-=-=-=-=-=-=-=-=-=-=-=-=-=-=-=-=-=-=-=-=-=-=-=-=-=-=
Forward:	Score: 97.000000 Q:2 to 20 R:843 to 863 Align Len (18) (77.78%) (83.33%)
Query: 3' ggGGGAGTTGAGGTTGTCTCt 5'
||| | ||:||||||||
Ref: 5' ccCCCCCCCCTTCAACAGAGt 3'
Energy: -30.480000 kCal/Mol
Scores for this hit:
>Tre-milR-2	e_gw1.11.572.1	97	-30.48	2 20	843 863	18	0.7778	0.8333
Score for this Scan:
Seq1,Seq2,Tot Score,Tot Energy,Max Score,Max Energy,Strand,Len1,Len2,Positions
>>Tre-milR-2	e_gw1.11.572.1	97	-30.48	97	-30.48	13123	21	1000	843
Complete
Read Sequence:e_gw1.14.276.1 proteinId_64656 scaffold_14 + stop_codon(765336..765338) 3UTRseq:765339..766338 MaxLenth=1000
(1000 nt)
=-=-=-=-=-=-=-=-=-=-=-=-=-=-=-=-=-=-=-=-=-=-=-=-=-=-=-=-=-=-=-=
Performing Scan: Tre-milR-2 vs e_gw1.14.276.1
=-=-=-=-=-=-=-=-=-=-=-=-=-=-=-=-=-=-=-=-=-=-=-=-=-=-=-=-=-=-=-=
Forward:	Score: 97.000000 Q:2 to 20 R:288 to 308 Align Len (18) (72.22%) (100.00%)
Query: 3' ggGGGAGTTGAGGTTGTCTCt 5'
|:|||:|||:||||:|:|
Ref: 5' ttCTCTCGACTTCAACGGGGa 3'
Energy: -34.169998 kCal/Mol
Scores for this hit:
>Tre-milR-2	e_gw1.14.276.1	97	-34.17	2 20	288 308	18	0.7222	1
Score for this Scan:
Seq1,Seq2,Tot Score,Tot Energy,Max Score,Max Energy,Strand,Len1,Len2,Positions
>>Tre-milR-2	e_gw1.14.276.1	97	-34.17	97	-34.17	13864	21	1000	288
Complete
Read Sequence:fgenesh5_pg.C_scaffold_15000217 proteinId_109415 scaffold_15 + stop_codon(825802..825804) 3UTRseq:825805..826804 MaxLenth=1000
(1000 nt)
=-=-=-=-=-=-=-=-=-=-=-=-=-=-=-=-=-=-=-=-=-=-=-=-=-=-=-=-=-=-=-=
Performing Scan: Tre-milR-2 vs fgenesh5_pg.C_scaffold_15000217
=-=-=-=-=-=-=-=-=-=-=-=-=-=-=-=-=-=-=-=-=-=-=-=-=-=-=-=-=-=-=-=
Forward:	Score: 97.000000 Q:3 to 20 R:394 to 416 Align Len (19) (78.95%) (89.47%)
Query: 3' ggGGGA--GTTGAGGTTGTCTct 5'
||:| |||:|||||||||
Ref: 5' gtCCTTCACAATTCCAACAGAta 3'
Energy: -27.740000 kCal/Mol
Scores for this hit:
>Tre-milR-2	fgenesh5_pg.C_scaffold_15000217	97	-27.74	3 20	394 416	19	0.7895	0.8947
Score for this Scan:
Seq1,Seq2,Tot Score,Tot Energy,Max Score,Max Energy,Strand,Len1,Len2,Positions
>>Tre-milR-2	fgenesh5_pg.C_scaffold_15000217	97	-27.74	97	-27.74	13959	21	1000	394
Complete
Read Sequence:fgenesh5_pg.C_scaffold_18000080 proteinId_109983 scaffold_18 + stop_codon(212374..212376) 3UTRseq:212377..213376 MaxLenth=1000
(1000 nt)
=-=-=-=-=-=-=-=-=-=-=-=-=-=-=-=-=-=-=-=-=-=-=-=-=-=-=-=-=-=-=-=
Performing Scan: Tre-milR-2 vs fgenesh5_pg.C_scaffold_18000080
=-=-=-=-=-=-=-=-=-=-=-=-=-=-=-=-=-=-=-=-=-=-=-=-=-=-=-=-=-=-=-=
Forward:	Score: 99.000000 Q:2 to 20 R:399 to 421 Align Len (20) (75.00%) (90.00%)
Query: 3' ggGGGAGT--TGAGGTTGTCTCt 5'
:||||| ||||:|||:|||
Ref: 5' taTCCTCAAGACTCTAACGGAGa 3'
Energy: -30.559999 kCal/Mol
Scores for this hit:
>Tre-milR-2	fgenesh5_pg.C_scaffold_18000080	99	-30.56	2 20	399 421	20	0.75	0.9
Score for this Scan:
Seq1,Seq2,Tot Score,Tot Energy,Max Score,Max Energy,Strand,Len1,Len2,Positions
>>Tre-milR-2	fgenesh5_pg.C_scaffold_18000080	99	-30.56	99	-30.56	14491	21	1000	399
Complete
Read Sequence:estExt_fgenesh5_pg.C_190020 proteinId_123198 scaffold_19 + stop_codon(69106..69108) 3UTRseq:69109..70108 MaxLenth=1000
(1000 nt)
=-=-=-=-=-=-=-=-=-=-=-=-=-=-=-=-=-=-=-=-=-=-=-=-=-=-=-=-=-=-=-=
Performing Scan: Tre-milR-2 vs estExt_fgenesh5_pg.C_190020
=-=-=-=-=-=-=-=-=-=-=-=-=-=-=-=-=-=-=-=-=-=-=-=-=-=-=-=-=-=-=-=
Forward:	Score: 97.000000 Q:2 to 20 R:879 to 899 Align Len (18) (77.78%) (83.33%)
Query: 3' ggGGGAGTTGAGGTTGTCTCt 5'
| :|||| |||||||||
Ref: 5' gcCGTTCAAGCCCAACAGAGg 3'
Energy: -28.959999 kCal/Mol
Scores for this hit:
>Tre-milR-2	estExt_fgenesh5_pg.C_190020	97	-28.96	2 20	879 899	18	0.7778	0.8333
Score for this Scan:
Seq1,Seq2,Tot Score,Tot Energy,Max Score,Max Energy,Strand,Len1,Len2,Positions
>>Tre-milR-2	estExt_fgenesh5_pg.C_190020	97	-28.96	97	-28.96	14784	21	1000	879
Complete
Read Sequence:estExt_GeneWisePlus.C_210164 proteinId_80911 scaffold_21 - stop_codon(232525..232527) 3UTRseq:231525..232524 MaxLenth=1000
(1000 nt)
=-=-=-=-=-=-=-=-=-=-=-=-=-=-=-=-=-=-=-=-=-=-=-=-=-=-=-=-=-=-=-=
Performing Scan: Tre-milR-2 vs estExt_GeneWisePlus.C_210164
=-=-=-=-=-=-=-=-=-=-=-=-=-=-=-=-=-=-=-=-=-=-=-=-=-=-=-=-=-=-=-=
Forward:	Score: 101.000000 Q:2 to 20 R:844 to 864 Align Len (18) (77.78%) (88.89%)
Query: 3' ggGGGAGTTGAGGTTGTCTCt 5'
|| |::|| |||||||||
Ref: 5' tgCCGTTGACGCCAACAGAGg 3'
Energy: -25.420000 kCal/Mol
Scores for this hit:
>Tre-milR-2	estExt_GeneWisePlus.C_210164	101	-25.42	2 20	844 864	18	0.7778	0.8889
Score for this Scan:
Seq1,Seq2,Tot Score,Tot Energy,Max Score,Max Energy,Strand,Len1,Len2,Positions
>>Tre-milR-2	estExt_GeneWisePlus.C_210164	101	-25.42	101	-25.42	15034	21	1000	844
Complete
Read Sequence:estExt_fgenesh5_pg.C_100226 proteinId_122081 scaffold_10 + stop_codon(667179..667181) 3UTRseq:667182..668181 MaxLenth=1000
(1000 nt)
=-=-=-=-=-=-=-=-=-=-=-=-=-=-=-=-=-=-=-=-=-=-=-=-=-=-=-=-=-=-=-=
Performing Scan: Tre-milR-3 vs estExt_fgenesh5_pg.C_100226
=-=-=-=-=-=-=-=-=-=-=-=-=-=-=-=-=-=-=-=-=-=-=-=-=-=-=-=-=-=-=-=
Forward:	Score: 97.000000 Q:2 to 20 R:890 to 910 Align Len (18) (72.22%) (94.44%)
Query: 3' tgTTAGTGCCGCGTAAGAGGg 5'
|||| :||:|::||||||
Ref: 5' tgAATCTTGGTGTGTTCTCCa 3'
Energy: -24.389999 kCal/Mol
Scores for this hit:
>Tre-milR-3	estExt_fgenesh5_pg.C_100226	97	-24.39	2 20	890 910	18	0.7222	0.9444
Score for this Scan:
Seq1,Seq2,Tot Score,Tot Energy,Max Score,Max Energy,Strand,Len1,Len2,Positions
>>Tre-milR-3	estExt_fgenesh5_pg.C_100226	97	-24.39	97	-24.39	39	21	1000	890
Complete
Read Sequence:estExt_fgenesh5_pg.C_10218 proteinId_119633 scaffold_1 + stop_codon(805410..805412) 3UTRseq:805413..806412 MaxLenth=1000
(1000 nt)
=-=-=-=-=-=-=-=-=-=-=-=-=-=-=-=-=-=-=-=-=-=-=-=-=-=-=-=-=-=-=-=
Performing Scan: Tre-milR-3 vs estExt_fgenesh5_pg.C_10218
=-=-=-=-=-=-=-=-=-=-=-=-=-=-=-=-=-=-=-=-=-=-=-=-=-=-=-=-=-=-=-=
Forward:	Score: 99.000000 Q:2 to 20 R:328 to 355 Align Len (25) (72.00%) (72.00%)
Query: 3' tgTTAG-TGCCGC------GTAAGAGGg 5'
|||| |||||| ||||||||
Ref: 5' tgAATCAACGGCGGATAGACATTCTCCa 3'
Energy: -27.240000 kCal/Mol
Scores for this hit:
>Tre-milR-3	estExt_fgenesh5_pg.C_10218	99	-27.24	2 20	328 355	25	0.72	0.72
Score for this Scan:
Seq1,Seq2,Tot Score,Tot Energy,Max Score,Max Energy,Strand,Len1,Len2,Positions
>>Tre-milR-3	estExt_fgenesh5_pg.C_10218	99	-27.24	99	-27.24	16857	21	1000	328
Complete
Read Sequence:e_gw1.1.550.1 proteinId_54160 scaffold_1 + stop_codon(2712907..2712909) 3UTRseq:2712910..2713909 MaxLenth=1000
(1000 nt)
=-=-=-=-=-=-=-=-=-=-=-=-=-=-=-=-=-=-=-=-=-=-=-=-=-=-=-=-=-=-=-=
Performing Scan: Tre-milR-3 vs e_gw1.1.550.1
=-=-=-=-=-=-=-=-=-=-=-=-=-=-=-=-=-=-=-=-=-=-=-=-=-=-=-=-=-=-=-=
Forward:	Score: 97.000000 Q:2 to 20 R:399 to 420 Align Len (19) (78.95%) (84.21%)
Query: 3' tgTTAGTGCCG-CGTAAGAGGg 5'
|| | |||: |||||||||
Ref: 5' cgAAACTCGGTGGCATTCTCCc 3'
Energy: -27.459999 kCal/Mol
Scores for this hit:
>Tre-milR-3	e_gw1.1.550.1	97	-27.46	2 20	399 420	19	0.7895	0.8421
Score for this Scan:
Seq1,Seq2,Tot Score,Tot Energy,Max Score,Max Energy,Strand,Len1,Len2,Positions
>>Tre-milR-3	e_gw1.1.550.1	97	-27.46	97	-27.46	17388	21	1000	399
Complete
Read Sequence:fgenesh5_pg.C_scaffold_2000257 proteinId_103669 scaffold_2 + stop_codon(816976..816978) 3UTRseq:816979..817978 MaxLenth=1000
(1000 nt)
=-=-=-=-=-=-=-=-=-=-=-=-=-=-=-=-=-=-=-=-=-=-=-=-=-=-=-=-=-=-=-=
Performing Scan: Tre-milR-3 vs fgenesh5_pg.C_scaffold_2000257
=-=-=-=-=-=-=-=-=-=-=-=-=-=-=-=-=-=-=-=-=-=-=-=-=-=-=-=-=-=-=-=
Forward:	Score: 107.000000 Q:2 to 20 R:495 to 517 Align Len (20) (85.00%) (85.00%)
Query: 3' tgTTA--GTGCCGCGTAAGAGGg 5'
||| |||| ||||||||||
Ref: 5' atAATACCACGCCGCATTCTCCa 3'
Energy: -27.420000 kCal/Mol
Scores for this hit:
>Tre-milR-3	fgenesh5_pg.C_scaffold_2000257	107	-27.42	2 20	495 517	20	0.85	0.85
Score for this Scan:
Seq1,Seq2,Tot Score,Tot Energy,Max Score,Max Energy,Strand,Len1,Len2,Positions
>>Tre-milR-3	fgenesh5_pg.C_scaffold_2000257	107	-27.42	107	-27.42	17814	21	1000	495
Complete
Read Sequence:estExt_Genewise1.C_20156 proteinId_44705 scaffold_2 + stop_codon(316049..316051) 3UTRseq:316052..317051 MaxLenth=1000
(1000 nt)
=-=-=-=-=-=-=-=-=-=-=-=-=-=-=-=-=-=-=-=-=-=-=-=-=-=-=-=-=-=-=-=
Performing Scan: Tre-milR-3 vs estExt_Genewise1.C_20156
=-=-=-=-=-=-=-=-=-=-=-=-=-=-=-=-=-=-=-=-=-=-=-=-=-=-=-=-=-=-=-=
Forward:	Score: 98.000000 Q:2 to 17 R:365 to 386 Align Len (16) (87.50%) (93.75%)
Query: 3' tgttaGTGCC-GCGTAAGAGGg 5'
||:|| ||||||||||
Ref: 5' tttggCATGGACGCATTCTCCc 3'
Energy: -31.780001 kCal/Mol
Scores for this hit:
>Tre-milR-3	estExt_Genewise1.C_20156	98	-31.78	2 17	365 386	16	0.875	0.9375
Score for this Scan:
Seq1,Seq2,Tot Score,Tot Energy,Max Score,Max Energy,Strand,Len1,Len2,Positions
>>Tre-milR-3	estExt_Genewise1.C_20156	98	-31.78	98	-31.78	17919	21	1000	365
Complete
Read Sequence:e_gw1.4.66.1 proteinId_58191 scaffold_4 + stop_codon(1278851..1278853) 3UTRseq:1278854..1279853 MaxLenth=1000
(1000 nt)
=-=-=-=-=-=-=-=-=-=-=-=-=-=-=-=-=-=-=-=-=-=-=-=-=-=-=-=-=-=-=-=
Performing Scan: Tre-milR-3 vs e_gw1.4.66.1
=-=-=-=-=-=-=-=-=-=-=-=-=-=-=-=-=-=-=-=-=-=-=-=-=-=-=-=-=-=-=-=
Forward:	Score: 97.000000 Q:2 to 20 R:213 to 233 Align Len (18) (72.22%) (94.44%)
Query: 3' tgTTAGTGCCGCGTAAGAGGg 5'
|:|:||| :||||||||:
Ref: 5' gcAGTTACGTTGCATTCTCTc 3'
Energy: -31.059999 kCal/Mol
Scores for this hit:
>Tre-milR-3	e_gw1.4.66.1	97	-31.06	2 20	213 233	18	0.7222	0.9444
Score for this Scan:
Seq1,Seq2,Tot Score,Tot Energy,Max Score,Max Energy,Strand,Len1,Len2,Positions
>>Tre-milR-3	e_gw1.4.66.1	97	-31.06	97	-31.06	18922	21	1000	213
Complete
Read Sequence:estExt_GeneWisePlus.C_90212 proteinId_77870 scaffold_9 + stop_codon(407400..407402) 3UTRseq:407403..408402 MaxLenth=1000
(1000 nt)
=-=-=-=-=-=-=-=-=-=-=-=-=-=-=-=-=-=-=-=-=-=-=-=-=-=-=-=-=-=-=-=
Performing Scan: Tre-milR-3 vs estExt_GeneWisePlus.C_90212
=-=-=-=-=-=-=-=-=-=-=-=-=-=-=-=-=-=-=-=-=-=-=-=-=-=-=-=-=-=-=-=
Forward:	Score: 97.000000 Q:2 to 20 R:645 to 666 Align Len (19) (78.95%) (84.21%)
Query: 3' tgTTAGTGC-CGCGTAAGAGGg 5'
|: | || |||||||||||
Ref: 5' acAGCCTCGAGCGCATTCTCCa 3'
Energy: -29.690001 kCal/Mol
Scores for this hit:
>Tre-milR-3	estExt_GeneWisePlus.C_90212	97	-29.69	2 20	645 666	19	0.7895	0.8421
Score for this Scan:
Seq1,Seq2,Tot Score,Tot Energy,Max Score,Max Energy,Strand,Len1,Len2,Positions
>>Tre-milR-3	estExt_GeneWisePlus.C_90212	97	-29.69	97	-29.69	20784	21	1000	645
Complete
Read Sequence:kg2.C_scaffold_14000031 proteinId_71791 scaffold_14 + stop_codon(543800..543802) 3UTRseq:543803..544802 MaxLenth=1000
(1000 nt)
=-=-=-=-=-=-=-=-=-=-=-=-=-=-=-=-=-=-=-=-=-=-=-=-=-=-=-=-=-=-=-=
Performing Scan: Tre-milR-3 vs kg2.C_scaffold_14000031
=-=-=-=-=-=-=-=-=-=-=-=-=-=-=-=-=-=-=-=-=-=-=-=-=-=-=-=-=-=-=-=
Forward:	Score: 97.000000 Q:2 to 20 R:603 to 624 Align Len (19) (73.68%) (94.74%)
Query: 3' tgTTAGTGCC-GCGTAAGAGGg 5'
::|||||| ||:|||||:|
Ref: 5' caGGTCACGGCCGTATTCTTCt 3'
Energy: -28.870001 kCal/Mol
Scores for this hit:
>Tre-milR-3	kg2.C_scaffold_14000031	97	-28.87	2 20	603 624	19	0.7368	0.9474
Score for this Scan:
Seq1,Seq2,Tot Score,Tot Energy,Max Score,Max Energy,Strand,Len1,Len2,Positions
>>Tre-milR-3	kg2.C_scaffold_14000031	97	-28.87	97	-28.87	22057	21	1000	603
Complete
Read Sequence:fgenesh5_pg.C_scaffold_31000032 proteinId_111994 scaffold_31 - stop_codon(104806..104808) 3UTRseq:103806..104805 MaxLenth=1000
(1000 nt)
=-=-=-=-=-=-=-=-=-=-=-=-=-=-=-=-=-=-=-=-=-=-=-=-=-=-=-=-=-=-=-=
Performing Scan: Tre-milR-3 vs fgenesh5_pg.C_scaffold_31000032
=-=-=-=-=-=-=-=-=-=-=-=-=-=-=-=-=-=-=-=-=-=-=-=-=-=-=-=-=-=-=-=
Forward:	Score: 98.000000 Q:2 to 19 R:572 to 596 Align Len (21) (76.19%) (76.19%)
Query: 3' tgtTAGT----GCCGCGTAAGAGGg 5'
|||| ||||| |||||||
Ref: 5' cctATCAACAGCGGCGGATTCTCCg 3'
Energy: -27.870001 kCal/Mol
Scores for this hit:
>Tre-milR-3	fgenesh5_pg.C_scaffold_31000032	98	-27.87	2 19	572 596	21	0.7619	0.7619
Score for this Scan:
Seq1,Seq2,Tot Score,Tot Energy,Max Score,Max Energy,Strand,Len1,Len2,Positions
>>Tre-milR-3	fgenesh5_pg.C_scaffold_31000032	98	-27.87	98	-27.87	24472	21	1000	572
Complete
Read Sequence:estExt_fgenesh5_pg.C_20242 proteinId_120117 (Cre1) scaffold_2 + stop_codon(787901..787903) 3UTRseq:787904..788903 MaxLenth=1000
(1000 nt)
=-=-=-=-=-=-=-=-=-=-=-=-=-=-=-=-=-=-=-=-=-=-=-=-=-=-=-=-=-=-=-=
Performing Scan: Tre-milR-4 vs estExt_fgenesh5_pg.C_20242
=-=-=-=-=-=-=-=-=-=-=-=-=-=-=-=-=-=-=-=-=-=-=-=-=-=-=-=-=-=-=-=
Forward:	Score: 90.000000 Q:3 to 19 R:515 to 537 Align Len (17) (82.35%) (88.24%)
Query: 3' cgtcTCAAGGCGGC-AGCGACga 5'
|||| |||:| ||||||
Ref: 5' cctaAGTTGCGCTGCTCGCTGgt 3'
Energy: -25.590000 kCal/Mol
Scores for this hit:
>Tre-milR-4	estExt_fgenesh5_pg.C_20242	90	-25.59	3 19	515 537	17	0.8235	0.8824
Read Sequence:fgenesh5_pg.C_scaffold_1000399 proteinId_102766 scaffold_1 + stop_codon(1518785..1518787) 3UTRseq:1518788..1519787 MaxLenth=1000
(1000 nt)
=-=-=-=-=-=-=-=-=-=-=-=-=-=-=-=-=-=-=-=-=-=-=-=-=-=-=-=-=-=-=-=
Performing Scan: Tre-milR-4 vs fgenesh5_pg.C_scaffold_1000399
=-=-=-=-=-=-=-=-=-=-=-=-=-=-=-=-=-=-=-=-=-=-=-=-=-=-=-=-=-=-=-=
Forward:	Score: 100.000000 Q:2 to 21 R:674 to 698 Align Len (22) (77.27%) (81.82%)
Query: 3' cgTCTCA-AGGCGG--CAGCGACGa 5'
:|||| ||| || ||||||||
Ref: 5' ctGGAGTGTCCTCCGGGTCGCTGCt 3'
Energy: -29.530001 kCal/Mol
Scores for this hit:
>Tre-milR-4	fgenesh5_pg.C_scaffold_1000399	100	-29.53	2 21	674 698	22	0.7727	0.8182
Score for this Scan:
Seq1,Seq2,Tot Score,Tot Energy,Max Score,Max Energy,Strand,Len1,Len2,Positions
>>Tre-milR-4	fgenesh5_pg.C_scaffold_1000399	100	-29.53	100	-29.53	25325	22	1000	674
Complete
Read Sequence:estExt_fgenesh5_pg.C_10470 proteinId_119762 scaffold_1 + stop_codon(1768476..1768478) 3UTRseq:1768479..1769478 MaxLenth=1000
(1000 nt)
=-=-=-=-=-=-=-=-=-=-=-=-=-=-=-=-=-=-=-=-=-=-=-=-=-=-=-=-=-=-=-=
Performing Scan: Tre-milR-4 vs estExt_fgenesh5_pg.C_10470
=-=-=-=-=-=-=-=-=-=-=-=-=-=-=-=-=-=-=-=-=-=-=-=-=-=-=-=-=-=-=-=
Forward:	Score: 102.000000 Q:2 to 21 R:231 to 252 Align Len (19) (73.68%) (89.47%)
Query: 3' cgTCTCAAGGCGGCAGCGACGa 5'
||: | :|||:||||||||
Ref: 5' cgAGGTTGTCGCTGTCGCTGCt 3'
Energy: -33.110001 kCal/Mol
Scores for this hit:
>Tre-milR-4	estExt_fgenesh5_pg.C_10470	102	-33.11	2 21	231 252	19	0.7368	0.8947
Score for this Scan:
Seq1,Seq2,Tot Score,Tot Energy,Max Score,Max Energy,Strand,Len1,Len2,Positions
>>Tre-milR-4	estExt_fgenesh5_pg.C_10470	102	-33.11	102	-33.11	25610	22	1000	231
Complete
Read Sequence:fgenesh5_pg.C_scaffold_2000201 proteinId_103613 scaffold_2 + stop_codon(643816..643818) 3UTRseq:643819..644818 MaxLenth=1000
(1000 nt)
=-=-=-=-=-=-=-=-=-=-=-=-=-=-=-=-=-=-=-=-=-=-=-=-=-=-=-=-=-=-=-=
Performing Scan: Tre-milR-4 vs fgenesh5_pg.C_scaffold_2000201
=-=-=-=-=-=-=-=-=-=-=-=-=-=-=-=-=-=-=-=-=-=-=-=-=-=-=-=-=-=-=-=
Forward:	Score: 100.000000 Q:3 to 21 R:935 to 956 Align Len (18) (77.78%) (94.44%)
Query: 3' cgTCTCAAGGCGGCAGCGACga 5'
||:|||::|| |||||||
Ref: 5' caAGGGTTTTGCGGTCGCTGat 3'
Energy: -31.000000 kCal/Mol
Scores for this hit:
>Tre-milR-4	fgenesh5_pg.C_scaffold_2000201	100	-31	3 21	935 956	18	0.7778	0.9444
Score for this Scan:
Seq1,Seq2,Tot Score,Tot Energy,Max Score,Max Energy,Strand,Len1,Len2,Positions
>>Tre-milR-4	fgenesh5_pg.C_scaffold_2000201	100	-31	100	-31	26089	22	1000	935
Complete
Read Sequence:estExt_fgenesh5_pg.C_20303 proteinId_120147 scaffold_2 - stop_codon(1011940..1011942) 3UTRseq:1010940..1011939 MaxLenth=1000
(1000 nt)
=-=-=-=-=-=-=-=-=-=-=-=-=-=-=-=-=-=-=-=-=-=-=-=-=-=-=-=-=-=-=-=
Performing Scan: Tre-milR-4 vs estExt_fgenesh5_pg.C_20303
=-=-=-=-=-=-=-=-=-=-=-=-=-=-=-=-=-=-=-=-=-=-=-=-=-=-=-=-=-=-=-=
Forward:	Score: 98.000000 Q:2 to 21 R:471 to 492 Align Len (19) (84.21%) (84.21%)
Query: 3' cgTCTCAAGGCGGCAGCGACGa 5'
||| |||||| |||| |||
Ref: 5' gtAGATTTCCGCAGTCGGTGCa 3'
Energy: -28.059999 kCal/Mol
Scores for this hit:
>Tre-milR-4	estExt_fgenesh5_pg.C_20303	98	-28.06	2 21	471 492	19	0.8421	0.8421
Score for this Scan:
Seq1,Seq2,Tot Score,Tot Energy,Max Score,Max Energy,Strand,Len1,Len2,Positions
>>Tre-milR-4	estExt_fgenesh5_pg.C_20303	98	-28.06	98	-28.06	26340	22	1000	471
Complete
Read Sequence:e_gw1.2.659.1 proteinId_55125 scaffold_2 - stop_codon(1163236..1163238) 3UTRseq:1162236..1163235 MaxLenth=1000
(1000 nt)
=-=-=-=-=-=-=-=-=-=-=-=-=-=-=-=-=-=-=-=-=-=-=-=-=-=-=-=-=-=-=-=
Performing Scan: Tre-milR-4 vs e_gw1.2.659.1
=-=-=-=-=-=-=-=-=-=-=-=-=-=-=-=-=-=-=-=-=-=-=-=-=-=-=-=-=-=-=-=
Forward:	Score: 97.000000 Q:2 to 20 R:698 to 717 Align Len (18) (83.33%) (83.33%)
Query: 3' cgtCTCAAGGCGGCAGCGACGa 5'
||| |||| ||||||||
Ref: 5' gacGAG--CCGCAGTCGCTGCg 3'
Energy: -27.129999 kCal/Mol
Scores for this hit:
>Tre-milR-4	e_gw1.2.659.1	97	-27.13	2 20	698 717	18	0.8333	0.8333
Score for this Scan:
Seq1,Seq2,Tot Score,Tot Energy,Max Score,Max Energy,Strand,Len1,Len2,Positions
>>Tre-milR-4	e_gw1.2.659.1	97	-27.13	97	-27.13	26416	22	1000	698
Complete
Read Sequence:fgenesh1_pm.C_scaffold_3000147 proteinId_2634 scaffold_3 - stop_codon(1003921..1003923) 3UTRseq:1002921..1003920 MaxLenth=1000
(1000 nt)
=-=-=-=-=-=-=-=-=-=-=-=-=-=-=-=-=-=-=-=-=-=-=-=-=-=-=-=-=-=-=-=
Performing Scan: Tre-milR-4 vs fgenesh1_pm.C_scaffold_3000147
=-=-=-=-=-=-=-=-=-=-=-=-=-=-=-=-=-=-=-=-=-=-=-=-=-=-=-=-=-=-=-=
Forward:	Score: 98.000000 Q:2 to 21 R:666 to 687 Align Len (19) (73.68%) (84.21%)
Query: 3' cgTCTCAAGGCGGCAGCGACGa 5'
:||| :| ||||||||||
Ref: 5' tgGGAGGATCCCCGTCGCTGCc 3'
Energy: -31.700001 kCal/Mol
Scores for this hit:
>Tre-milR-4	fgenesh1_pm.C_scaffold_3000147	98	-31.7	2 21	666 687	19	0.7368	0.8421
Score for this Scan:
Seq1,Seq2,Tot Score,Tot Energy,Max Score,Max Energy,Strand,Len1,Len2,Positions
>>Tre-milR-4	fgenesh1_pm.C_scaffold_3000147	98	-31.7	98	-31.7	26766	22	1000	666
Complete
Read Sequence:fgenesh5_pg.C_scaffold_3000057 proteinId_104102 scaffold_3 - stop_codon(161247..161249) 3UTRseq:160247..161246 MaxLenth=1000
(1000 nt)
=-=-=-=-=-=-=-=-=-=-=-=-=-=-=-=-=-=-=-=-=-=-=-=-=-=-=-=-=-=-=-=
Performing Scan: Tre-milR-4 vs fgenesh5_pg.C_scaffold_3000057
=-=-=-=-=-=-=-=-=-=-=-=-=-=-=-=-=-=-=-=-=-=-=-=-=-=-=-=-=-=-=-=
Forward:	Score: 98.000000 Q:2 to 21 R:751 to 770 Align Len (19) (78.95%) (84.21%)
Query: 3' cgTCTCAAGGCGGCAGCGACGa 5'
|||||| :|| |||||||
Ref: 5' agAGAGTTGTGC--TCGCTGCc 3'
Energy: -25.410000 kCal/Mol
Scores for this hit:
>Tre-milR-4	fgenesh5_pg.C_scaffold_3000057	98	-25.41	2 21	751 770	19	0.7895	0.8421
Score for this Scan:
Seq1,Seq2,Tot Score,Tot Energy,Max Score,Max Energy,Strand,Len1,Len2,Positions
>>Tre-milR-4	fgenesh5_pg.C_scaffold_3000057	98	-25.41	98	-25.41	26785	22	1000	751
Complete
Read Sequence:estExt_GeneWisePlus.C_70382 proteinId_77138 scaffold_7 - stop_codon(631007..631009) 3UTRseq:630007..631006 MaxLenth=1000
(1000 nt)
=-=-=-=-=-=-=-=-=-=-=-=-=-=-=-=-=-=-=-=-=-=-=-=-=-=-=-=-=-=-=-=
Performing Scan: Tre-milR-4 vs estExt_GeneWisePlus.C_70382
=-=-=-=-=-=-=-=-=-=-=-=-=-=-=-=-=-=-=-=-=-=-=-=-=-=-=-=-=-=-=-=
Forward:	Score: 98.000000 Q:2 to 21 R:354 to 375 Align Len (19) (73.68%) (84.21%)
Query: 3' cgTCTCAAGGCGGCAGCGACGa 5'
:| |||:| || |||||||
Ref: 5' tcGGTGTTTCCCCTTCGCTGCc 3'
Energy: -26.040001 kCal/Mol
Scores for this hit:
>Tre-milR-4	estExt_GeneWisePlus.C_70382	98	-26.04	2 21	354 375	19	0.7368	0.8421
Score for this Scan:
Seq1,Seq2,Tot Score,Tot Energy,Max Score,Max Energy,Strand,Len1,Len2,Positions
>>Tre-milR-4	estExt_GeneWisePlus.C_70382	98	-26.04	98	-26.04	28290	22	1000	354
Complete
Read Sequence:estExt_GeneWisePlus.C_80657 proteinId_77672 scaffold_8 + stop_codon(1016424..1016426) 3UTRseq:1016427..1017426 MaxLenth=1000
(1000 nt)
=-=-=-=-=-=-=-=-=-=-=-=-=-=-=-=-=-=-=-=-=-=-=-=-=-=-=-=-=-=-=-=
Performing Scan: Tre-milR-4 vs estExt_GeneWisePlus.C_80657
=-=-=-=-=-=-=-=-=-=-=-=-=-=-=-=-=-=-=-=-=-=-=-=-=-=-=-=-=-=-=-=
Forward:	Score: 101.000000 Q:2 to 20 R:764 to 791 Align Len (24) (75.00%) (75.00%)
Query: 3' cgtCTCA---AG---GCGGCAGCGACGa 5'
|||| || ||||||||||||
Ref: 5' attGAGTTGCTCGAACGCCGTCGCTGCg 3'
Energy: -31.900000 kCal/Mol
Scores for this hit:
>Tre-milR-4	estExt_GeneWisePlus.C_80657	101	-31.9	2 20	764 791	24	0.75	0.75
Score for this Scan:
Seq1,Seq2,Tot Score,Tot Energy,Max Score,Max Energy,Strand,Len1,Len2,Positions
>>Tre-milR-4	estExt_GeneWisePlus.C_80657	101	-31.9	101	-31.9	28641	22	1000	764
Complete
Read Sequence:fgenesh5_pg.C_scaffold_8000361 proteinId_107082 scaffold_8 + stop_codon(1072419..1072421) 3UTRseq:1072422..1073421 MaxLenth=1000
(1000 nt)
=-=-=-=-=-=-=-=-=-=-=-=-=-=-=-=-=-=-=-=-=-=-=-=-=-=-=-=-=-=-=-=
Performing Scan: Tre-milR-4 vs fgenesh5_pg.C_scaffold_8000361
=-=-=-=-=-=-=-=-=-=-=-=-=-=-=-=-=-=-=-=-=-=-=-=-=-=-=-=-=-=-=-=
Forward:	Score: 98.000000 Q:2 to 21 R:914 to 941 Align Len (25) (68.00%) (76.00%)
Query: 3' cgTCTC----AAG--GCGGCAGCGACGa 5'
|||| ||| :|:|||||||||
Ref: 5' ggAGAGATTTTTCATTGTCGTCGCTGCt 3'
Energy: -30.340000 kCal/Mol
Scores for this hit:
>Tre-milR-4	fgenesh5_pg.C_scaffold_8000361	98	-30.34	2 21	914 941	25	0.68	0.76
Score for this Scan:
Seq1,Seq2,Tot Score,Tot Energy,Max Score,Max Energy,Strand,Len1,Len2,Positions
>>Tre-milR-4	fgenesh5_pg.C_scaffold_8000361	98	-30.34	98	-30.34	28697	22	1000	914
Complete
Read Sequence:estExt_fgenesh5_pg.C_80372 proteinId_121693 scaffold_8 + stop_codon(1108040..1108042) 3UTRseq:1108043..1109042 MaxLenth=1000
(1000 nt)
=-=-=-=-=-=-=-=-=-=-=-=-=-=-=-=-=-=-=-=-=-=-=-=-=-=-=-=-=-=-=-=
Performing Scan: Tre-milR-4 vs estExt_fgenesh5_pg.C_80372
=-=-=-=-=-=-=-=-=-=-=-=-=-=-=-=-=-=-=-=-=-=-=-=-=-=-=-=-=-=-=-=
Forward:	Score: 102.000000 Q:2 to 21 R:631 to 654 Align Len (21) (80.95%) (90.48%)
Query: 3' cgTCTCAA-GGC-GGCAGCGACGa 5'
|||||| ||| :|||:|||||
Ref: 5' atAGAGTTCCCGTTCGTTGCTGCa 3'
Energy: -33.240002 kCal/Mol
Scores for this hit:
>Tre-milR-4	estExt_fgenesh5_pg.C_80372	102	-33.24	2 21	631 654	21	0.8095	0.9048
Score for this Scan:
Seq1,Seq2,Tot Score,Tot Energy,Max Score,Max Energy,Strand,Len1,Len2,Positions
>>Tre-milR-4	estExt_fgenesh5_pg.C_80372	102	-33.24	102	-33.24	28720	22	1000	631
Complete
Read Sequence:estExt_fgenesh5_pg.C_80435 proteinId_121717 scaffold_8 + stop_codon(1315763..1315765) 3UTRseq:1315766..1316765 MaxLenth=1000
(1000 nt)
=-=-=-=-=-=-=-=-=-=-=-=-=-=-=-=-=-=-=-=-=-=-=-=-=-=-=-=-=-=-=-=
Performing Scan: Tre-milR-4 vs estExt_fgenesh5_pg.C_80435
=-=-=-=-=-=-=-=-=-=-=-=-=-=-=-=-=-=-=-=-=-=-=-=-=-=-=-=-=-=-=-=
Forward:	Score: 97.000000 Q:2 to 20 R:830 to 852 Align Len (19) (73.68%) (94.74%)
Query: 3' cgtCT-CAAGGCGGCAGCGACGa 5'
|| |||:||::||||:|||
Ref: 5' ggcGAGGTTTCGTTGTCGTTGCg 3'
Energy: -34.360001 kCal/Mol
Scores for this hit:
>Tre-milR-4	estExt_fgenesh5_pg.C_80435	97	-34.36	2 20	830 852	19	0.7368	0.9474
Score for this Scan:
Seq1,Seq2,Tot Score,Tot Energy,Max Score,Max Energy,Strand,Len1,Len2,Positions
>>Tre-milR-4	estExt_fgenesh5_pg.C_80435	97	-34.36	97	-34.36	28730	22	1000	830
Complete
Read Sequence:fgenesh5_pg.C_scaffold_8000284 proteinId_107005 scaffold_8 + stop_codon(846361..846363) 3UTRseq:846364..847363 MaxLenth=1000
(1000 nt)
=-=-=-=-=-=-=-=-=-=-=-=-=-=-=-=-=-=-=-=-=-=-=-=-=-=-=-=-=-=-=-=
Performing Scan: Tre-milR-4 vs fgenesh5_pg.C_scaffold_8000284
=-=-=-=-=-=-=-=-=-=-=-=-=-=-=-=-=-=-=-=-=-=-=-=-=-=-=-=-=-=-=-=
Forward:	Score: 102.000000 Q:2 to 21 R:722 to 747 Align Len (23) (78.26%) (78.26%)
Query: 3' cgTCTCAA-GGCG---GCAGCGACGa 5'
|| ||| |||| |||||||||
Ref: 5' gcAGCGTTGCCGCTGTCGTCGCTGCt 3'
Energy: -35.360001 kCal/Mol
Scores for this hit:
>Tre-milR-4	fgenesh5_pg.C_scaffold_8000284	102	-35.36	2 21	722 747	23	0.7826	0.7826
Score for this Scan:
Seq1,Seq2,Tot Score,Tot Energy,Max Score,Max Energy,Strand,Len1,Len2,Positions
>>Tre-milR-4	fgenesh5_pg.C_scaffold_8000284	102	-35.36	102	-35.36	28863	22	1000	722
Complete
Read Sequence:e_gw1.9.56.1 proteinId_61550 scaffold_9 + stop_codon(134242..134244) 3UTRseq:134245..135244 MaxLenth=1000
(1000 nt)
=-=-=-=-=-=-=-=-=-=-=-=-=-=-=-=-=-=-=-=-=-=-=-=-=-=-=-=-=-=-=-=
Performing Scan: Tre-milR-4 vs e_gw1.9.56.1
=-=-=-=-=-=-=-=-=-=-=-=-=-=-=-=-=-=-=-=-=-=-=-=-=-=-=-=-=-=-=-=
Forward:	Score: 102.000000 Q:2 to 21 R:480 to 501 Align Len (19) (78.95%) (84.21%)
Query: 3' cgTCTCAAGGCGGCAGCGACGa 5'
|||| |:|| | |||||||
Ref: 5' tcAGAGCTTCGGCTTCGCTGCg 3'
Energy: -28.780001 kCal/Mol
Scores for this hit:
>Tre-milR-4	e_gw1.9.56.1	102	-28.78	2 21	480 501	19	0.7895	0.8421
Score for this Scan:
Seq1,Seq2,Tot Score,Tot Energy,Max Score,Max Energy,Strand,Len1,Len2,Positions
>>Tre-milR-4	e_gw1.9.56.1	102	-28.78	102	-28.78	29174	22	1000	480
Complete
Read Sequence:estExt_fgenesh5_pg.C_100019 proteinId_121966 scaffold_10 + stop_codon(48604..48606) 3UTRseq:48607..49606 MaxLenth=1000
(1000 nt)
=-=-=-=-=-=-=-=-=-=-=-=-=-=-=-=-=-=-=-=-=-=-=-=-=-=-=-=-=-=-=-=
Performing Scan: Tre-milR-4 vs estExt_fgenesh5_pg.C_100019
=-=-=-=-=-=-=-=-=-=-=-=-=-=-=-=-=-=-=-=-=-=-=-=-=-=-=-=-=-=-=-=
Forward:	Score: 100.000000 Q:2 to 19 R:369 to 390 Align Len (17) (82.35%) (88.24%)
Query: 3' cgtcTCAAGGCGGCAGCGACGa 5'
|| ||||:| |||||||
Ref: 5' cgtaAGCTCCGTCTTCGCTGCc 3'
Energy: -26.080000 kCal/Mol
Scores for this hit:
>Tre-milR-4	estExt_fgenesh5_pg.C_100019	100	-26.08	2 19	369 390	17	0.8235	0.8824
Score for this Scan:
Seq1,Seq2,Tot Score,Tot Energy,Max Score,Max Energy,Strand,Len1,Len2,Positions
>>Tre-milR-4	estExt_fgenesh5_pg.C_100019	100	-26.08	100	-26.08	29535	22	1000	369
Complete
Read Sequence:estExt_GeneWisePlus.C_110355 proteinId_78740 scaffold_11 + stop_codon(683791..683793) 3UTRseq:683794..684793 MaxLenth=1000
(1000 nt)
=-=-=-=-=-=-=-=-=-=-=-=-=-=-=-=-=-=-=-=-=-=-=-=-=-=-=-=-=-=-=-=
Performing Scan: Tre-milR-4 vs estExt_GeneWisePlus.C_110355
=-=-=-=-=-=-=-=-=-=-=-=-=-=-=-=-=-=-=-=-=-=-=-=-=-=-=-=-=-=-=-=
Forward:	Score: 97.000000 Q:2 to 20 R:320 to 342 Align Len (19) (73.68%) (94.74%)
Query: 3' cgtCTCA-AGGCGGCAGCGACGa 5'
|:|| ||:|:|||:|||||
Ref: 5' ttcGGGTGTCTGTCGTTGCTGCt 3'
Energy: -33.299999 kCal/Mol
Scores for this hit:
>Tre-milR-4	estExt_GeneWisePlus.C_110355	97	-33.3	2 20	320 342	19	0.7368	0.9474
Score for this Scan:
Seq1,Seq2,Tot Score,Tot Energy,Max Score,Max Energy,Strand,Len1,Len2,Positions
>>Tre-milR-4	estExt_GeneWisePlus.C_110355	97	-33.3	97	-33.3	29668	22	1000	320
Complete
Read Sequence:estExt_GeneWisePlus.C_110490 proteinId_78817 scaffold_11 + stop_codon(945972..945974) 3UTRseq:945975..946974 MaxLenth=1000
(1000 nt)
=-=-=-=-=-=-=-=-=-=-=-=-=-=-=-=-=-=-=-=-=-=-=-=-=-=-=-=-=-=-=-=
Performing Scan: Tre-milR-4 vs estExt_GeneWisePlus.C_110490
=-=-=-=-=-=-=-=-=-=-=-=-=-=-=-=-=-=-=-=-=-=-=-=-=-=-=-=-=-=-=-=
Forward:	Score: 102.000000 Q:2 to 17 R:525 to 546 Align Len (15) (86.67%) (100.00%)
Query: 3' cgtctcAAGGCGGCAGCGACGa 5'
||:|||:||||||||
Ref: 5' tttcctTTTCGCTGTCGCTGCc 3'
Energy: -28.280001 kCal/Mol
Scores for this hit:
>Tre-milR-4	estExt_GeneWisePlus.C_110490	102	-28.28	2 17	525 546	15	0.8667	1
Score for this Scan:
Seq1,Seq2,Tot Score,Tot Energy,Max Score,Max Energy,Strand,Len1,Len2,Positions
>>Tre-milR-4	estExt_GeneWisePlus.C_110490	102	-28.28	102	-28.28	29873	22	1000	525
Complete
Read Sequence:fgenesh5_pg.C_scaffold_12000079 proteinId_108460 scaffold_12 + stop_codon(301208..301210) 3UTRseq:301211..302210 MaxLenth=1000
(1000 nt)
=-=-=-=-=-=-=-=-=-=-=-=-=-=-=-=-=-=-=-=-=-=-=-=-=-=-=-=-=-=-=-=
Performing Scan: Tre-milR-4 vs fgenesh5_pg.C_scaffold_12000079
=-=-=-=-=-=-=-=-=-=-=-=-=-=-=-=-=-=-=-=-=-=-=-=-=-=-=-=-=-=-=-=
Forward:	Score: 102.000000 Q:2 to 19 R:186 to 209 Align Len (19) (84.21%) (84.21%)
Query: 3' cgtcTCAAGGC--GGCAGCGACGa 5'
||| ||| ||||||||||
Ref: 5' tcgaAGTACCGCACCGTCGCTGCt 3'
Energy: -34.070000 kCal/Mol
Scores for this hit:
>Tre-milR-4	fgenesh5_pg.C_scaffold_12000079	102	-34.07	2 19	186 209	19	0.8421	0.8421
Score for this Scan:
Seq1,Seq2,Tot Score,Tot Energy,Max Score,Max Energy,Strand,Len1,Len2,Positions
>>Tre-milR-4	fgenesh5_pg.C_scaffold_12000079	102	-34.07	102	-34.07	29967	22	1000	186
Complete
Read Sequence:e_gw1.12.425.1 proteinId_63364 scaffold_12 - stop_codon(81950..81952) 3UTRseq:80950..81949 MaxLenth=1000
(1000 nt)
=-=-=-=-=-=-=-=-=-=-=-=-=-=-=-=-=-=-=-=-=-=-=-=-=-=-=-=-=-=-=-=
Performing Scan: Tre-milR-4 vs e_gw1.12.425.1
=-=-=-=-=-=-=-=-=-=-=-=-=-=-=-=-=-=-=-=-=-=-=-=-=-=-=-=-=-=-=-=
Forward:	Score: 98.000000 Q:2 to 21 R:916 to 937 Align Len (19) (73.68%) (84.21%)
Query: 3' cgTCTCAAGGCGGCAGCGACGa 5'
| :| :||||||||||||
Ref: 5' ccACGGCGTCGCCGTCGCTGCt 3'
Energy: -35.599998 kCal/Mol
Scores for this hit:
>Tre-milR-4	e_gw1.12.425.1	98	-35.6	2 21	916 937	19	0.7368	0.8421
Score for this Scan:
Seq1,Seq2,Tot Score,Tot Energy,Max Score,Max Energy,Strand,Len1,Len2,Positions
>>Tre-milR-4	e_gw1.12.425.1	98	-35.6	98	-35.6	29972	22	1000	916
Complete
Read Sequence:estExt_Genewise1.C_130220 proteinId_49517 scaffold_13 - stop_codon(431128..431130) 3UTRseq:430128..431127 MaxLenth=1000
(1000 nt)
=-=-=-=-=-=-=-=-=-=-=-=-=-=-=-=-=-=-=-=-=-=-=-=-=-=-=-=-=-=-=-=
Performing Scan: Tre-milR-4 vs estExt_Genewise1.C_130220
=-=-=-=-=-=-=-=-=-=-=-=-=-=-=-=-=-=-=-=-=-=-=-=-=-=-=-=-=-=-=-=
Forward:	Score: 100.000000 Q:3 to 21 R:662 to 683 Align Len (18) (83.33%) (88.89%)
Query: 3' cgTCTCAAGGCGGCAGCGACga 5'
:| ||| |||||||||||
Ref: 5' atGGTGTTGCGCCGTCGCTGgg 3'
Energy: -31.070000 kCal/Mol
Scores for this hit:
>Tre-milR-4	estExt_Genewise1.C_130220	100	-31.07	3 21	662 683	18	0.8333	0.8889
Score for this Scan:
Seq1,Seq2,Tot Score,Tot Energy,Max Score,Max Energy,Strand,Len1,Len2,Positions
>>Tre-milR-4	estExt_Genewise1.C_130220	100	-31.07	100	-31.07	30205	22	1000	662
Complete
Read Sequence:estExt_fgenesh5_pg.C_140253 proteinId_122767 scaffold_14 + stop_codon(805811..805813) 3UTRseq:805814..806813 MaxLenth=1000
(1000 nt)
=-=-=-=-=-=-=-=-=-=-=-=-=-=-=-=-=-=-=-=-=-=-=-=-=-=-=-=-=-=-=-=
Performing Scan: Tre-milR-4 vs estExt_fgenesh5_pg.C_140253
=-=-=-=-=-=-=-=-=-=-=-=-=-=-=-=-=-=-=-=-=-=-=-=-=-=-=-=-=-=-=-=
Forward:	Score: 98.000000 Q:2 to 21 R:348 to 371 Align Len (21) (76.19%) (85.71%)
Query: 3' cgTC-TCAAG-GCGGCAGCGACGa 5'
|| ||| | :||:||||||||
Ref: 5' agAGTAGTACATGCTGTCGCTGCg 3'
Energy: -28.760000 kCal/Mol
Scores for this hit:
>Tre-milR-4	estExt_fgenesh5_pg.C_140253	98	-28.76	2 21	348 371	21	0.7619	0.8571
Score for this Scan:
Seq1,Seq2,Tot Score,Tot Energy,Max Score,Max Energy,Strand,Len1,Len2,Positions
>>Tre-milR-4	estExt_fgenesh5_pg.C_140253	98	-28.76	98	-28.76	30392	22	1000	348
Complete
Read Sequence:estExt_fgenesh5_pg.C_140189 proteinId_122734 scaffold_14 + stop_codon(605613..605615) 3UTRseq:605616..606615 MaxLenth=1000
(1000 nt)
=-=-=-=-=-=-=-=-=-=-=-=-=-=-=-=-=-=-=-=-=-=-=-=-=-=-=-=-=-=-=-=
Performing Scan: Tre-milR-4 vs estExt_fgenesh5_pg.C_140189
=-=-=-=-=-=-=-=-=-=-=-=-=-=-=-=-=-=-=-=-=-=-=-=-=-=-=-=-=-=-=-=
Forward:	Score: 101.000000 Q:2 to 20 R:877 to 899 Align Len (19) (84.21%) (84.21%)
Query: 3' cgtCT-CAAGGCGGCAGCGACGa 5'
|| | ||| ||||||||||
Ref: 5' cttGAGGCTCCCCCGTCGCTGCc 3'
Energy: -29.959999 kCal/Mol
Scores for this hit:
>Tre-milR-4	estExt_fgenesh5_pg.C_140189	101	-29.96	2 20	877 899	19	0.8421	0.8421
Score for this Scan:
Seq1,Seq2,Tot Score,Tot Energy,Max Score,Max Energy,Strand,Len1,Len2,Positions
>>Tre-milR-4	estExt_fgenesh5_pg.C_140189	101	-29.96	101	-29.96	30398	22	1000	877
Complete
Read Sequence:estExt_GeneWisePlus.C_140337 proteinId_79623 scaffold_14 + stop_codon(595688..595690) 3UTRseq:595691..596690 MaxLenth=1000
(1000 nt)
=-=-=-=-=-=-=-=-=-=-=-=-=-=-=-=-=-=-=-=-=-=-=-=-=-=-=-=-=-=-=-=
Performing Scan: Tre-milR-4 vs estExt_GeneWisePlus.C_140337
=-=-=-=-=-=-=-=-=-=-=-=-=-=-=-=-=-=-=-=-=-=-=-=-=-=-=-=-=-=-=-=
Forward:	Score: 98.000000 Q:2 to 21 R:808 to 833 Align Len (23) (69.57%) (82.61%)
Query: 3' cgTCTCA--AGGCGG--CAGCGACGa 5'
:|:|| |:|||| ||||||||
Ref: 5' tcGGGGTACTTCGCCAAGTCGCTGCt 3'
Energy: -34.090000 kCal/Mol
Scores for this hit:
>Tre-milR-4	estExt_GeneWisePlus.C_140337	98	-34.09	2 21	808 833	23	0.6957	0.8261
Score for this Scan:
Seq1,Seq2,Tot Score,Tot Energy,Max Score,Max Energy,Strand,Len1,Len2,Positions
>>Tre-milR-4	estExt_GeneWisePlus.C_140337	98	-34.09	98	-34.09	30542	22	1000	808
Complete
Read Sequence:fgenesh5_pg.C_scaffold_22000080 proteinId_110767 scaffold_22 - stop_codon(238224..238226) 3UTRseq:237224..238223 MaxLenth=1000
(1000 nt)
=-=-=-=-=-=-=-=-=-=-=-=-=-=-=-=-=-=-=-=-=-=-=-=-=-=-=-=-=-=-=-=
Performing Scan: Tre-milR-4 vs fgenesh5_pg.C_scaffold_22000080
=-=-=-=-=-=-=-=-=-=-=-=-=-=-=-=-=-=-=-=-=-=-=-=-=-=-=-=-=-=-=-=
Forward:	Score: 97.000000 Q:2 to 17 R:813 to 833 Align Len (15) (93.33%) (93.33%)
Query: 3' cgtctcAAGGCGGCAGCGACGa 5'
|||| ||||||||||
Ref: 5' tcctccTTCC-CCGTCGCTGCg 3'
Energy: -27.190001 kCal/Mol
Scores for this hit:
>Tre-milR-4	fgenesh5_pg.C_scaffold_22000080	97	-27.19	2 17	813 833	15	0.9333	0.9333
Score for this Scan:
Seq1,Seq2,Tot Score,Tot Energy,Max Score,Max Energy,Strand,Len1,Len2,Positions
>>Tre-milR-4	fgenesh5_pg.C_scaffold_22000080	97	-27.19	97	-27.19	31776	22	1000	813
Complete
Read Sequence:estExt_fgenesh5_pg.C_250075 proteinId_123697 scaffold_25 + stop_codon(195073..195075) 3UTRseq:195076..196075 MaxLenth=1000
(1000 nt)
=-=-=-=-=-=-=-=-=-=-=-=-=-=-=-=-=-=-=-=-=-=-=-=-=-=-=-=-=-=-=-=
Performing Scan: Tre-milR-4 vs estExt_fgenesh5_pg.C_250075
=-=-=-=-=-=-=-=-=-=-=-=-=-=-=-=-=-=-=-=-=-=-=-=-=-=-=-=-=-=-=-=
Forward:	Score: 104.000000 Q:3 to 21 R:721 to 742 Align Len (18) (83.33%) (94.44%)
Query: 3' cgTCTCAAGGCGGCAGCGACga 5'
||:|| |||:||||||||
Ref: 5' gcAGGGTGCCGTCGTCGCTGgc 3'
Energy: -38.540001 kCal/Mol
Scores for this hit:
>Tre-milR-4	estExt_fgenesh5_pg.C_250075	104	-38.54	3 21	721 742	18	0.8333	0.9444
Score for this Scan:
Seq1,Seq2,Tot Score,Tot Energy,Max Score,Max Energy,Strand,Len1,Len2,Positions
>>Tre-milR-4	estExt_fgenesh5_pg.C_250075	104	-38.54	104	-38.54	32200	22	1000	721
Complete
Read Sequence:estExt_GeneWisePlus.C_10274 proteinId_73643 scaffold_1 - stop_codon(524998..525000) 3UTRseq:523998..524997 MaxLenth=1000
(1000 nt)
=-=-=-=-=-=-=-=-=-=-=-=-=-=-=-=-=-=-=-=-=-=-=-=-=-=-=-=-=-=-=-=
Performing Scan: Tre-milR-5 vs estExt_GeneWisePlus.C_10274
=-=-=-=-=-=-=-=-=-=-=-=-=-=-=-=-=-=-=-=-=-=-=-=-=-=-=-=-=-=-=-=
Forward:	Score: 90.000000 Q:2 to 21 R:907 to 929 Align Len (20) (75.00%) (80.00%)
Query: 3' gcCGCAACTAGTCT-ATTTGCCc 5'
|| ||||||| ||||:||
Ref: 5' ggGCTGGGATCAGACTAAATGGc 3'
Energy: -23.510000 kCal/Mol
Scores for this hit:
>Tre-milR-5	estExt_GeneWisePlus.C_10274	90	-23.51	2 21	907 929	20	0.75	0.8
Score for this Scan:
Seq1,Seq2,Tot Score,Tot Energy,Max Score,Max Energy,Strand,Len1,Len2,Positions
>>Tre-milR-5	estExt_GeneWisePlus.C_10274	90	-23.51	90	-23.51	81	22	1000	907
Complete
Read Sequence:estExt_Genewise1.C_60595 proteinId_47066 scaffold_6 + stop_codon(1344421..1344423) 3UTRseq:1344424..1345423 MaxLenth=1000
(1000 nt)
=-=-=-=-=-=-=-=-=-=-=-=-=-=-=-=-=-=-=-=-=-=-=-=-=-=-=-=-=-=-=-=
Performing Scan: Tre-milR-5 vs estExt_Genewise1.C_60595
=-=-=-=-=-=-=-=-=-=-=-=-=-=-=-=-=-=-=-=-=-=-=-=-=-=-=-=-=-=-=-=
Forward:	Score: 130.000000 Q:2 to 21 R:648 to 669 Align Len (19) (100.00%) (100.00%)
Query: 3' gcCGCAACTAGTCTATTTGCCc 5'
|||||||||||||||||||
Ref: 5' cgGCGTTGATCAGATAAACGGg 3'
Energy: -46.169998 kCal/Mol
Scores for this hit:
>Tre-milR-5	estExt_Genewise1.C_60595	130	-46.17	2 21	648 669	19	1	1
Score for this Scan:
Seq1,Seq2,Tot Score,Tot Energy,Max Score,Max Energy,Strand,Len1,Len2,Positions
>>Tre-milR-5	estExt_Genewise1.C_60595	130	-46.17	130	-46.17	36336	22	1000	648
Complete
Read Sequence:fgenesh5_pg.C_scaffold_22000110 proteinId_110797 scaffold_22 + stop_codon(329947..329949) 3UTRseq:329950..330949 MaxLenth=1000
(1000 nt)
=-=-=-=-=-=-=-=-=-=-=-=-=-=-=-=-=-=-=-=-=-=-=-=-=-=-=-=-=-=-=-=
Performing Scan: Tre-milR-5 vs fgenesh5_pg.C_scaffold_22000110
=-=-=-=-=-=-=-=-=-=-=-=-=-=-=-=-=-=-=-=-=-=-=-=-=-=-=-=-=-=-=-=
Forward:	Score: 98.000000 Q:2 to 21 R:925 to 949 Align Len (22) (81.82%) (86.36%)
Query: 3' gcCGCA-AC-TAGTC-TATTTGCCc 5'
|||| || ||||| |||:||||
Ref: 5' ggGCGTCTGTATCAGCATAGACGGc 3'
Energy: -28.309999 kCal/Mol
Scores for this hit:
>Tre-milR-5	fgenesh5_pg.C_scaffold_22000110	98	-28.31	2 21	925 949	22	0.8182	0.8636
Score for this Scan:
Seq1,Seq2,Tot Score,Tot Energy,Max Score,Max Energy,Strand,Len1,Len2,Positions
>>Tre-milR-5	fgenesh5_pg.C_scaffold_22000110	98	-28.31	98	-28.31	40150	22	1000	925
Complete
Read Sequence:estExt_GeneWisePlus.C_220006 proteinId_81004 scaffold_22 - stop_codon(28465..28467) 3UTRseq:27465..28464 MaxLenth=1000
(1000 nt)
=-=-=-=-=-=-=-=-=-=-=-=-=-=-=-=-=-=-=-=-=-=-=-=-=-=-=-=-=-=-=-=
Performing Scan: Tre-milR-5 vs estExt_GeneWisePlus.C_220006
=-=-=-=-=-=-=-=-=-=-=-=-=-=-=-=-=-=-=-=-=-=-=-=-=-=-=-=-=-=-=-=
Forward:	Score: 101.000000 Q:2 to 21 R:96 to 116 Align Len (19) (84.21%) (84.21%)
Query: 3' gcCGCAACTAGTCTATTTGCCc 5'
|| | |||||| |||||||
Ref: 5' cgGCTTGGATCAG-TAAACGGt 3'
Energy: -26.170000 kCal/Mol
Scores for this hit:
>Tre-milR-5	estExt_GeneWisePlus.C_220006	101	-26.17	2 21	96 116	19	0.8421	0.8421
Score for this Scan:
Seq1,Seq2,Tot Score,Tot Energy,Max Score,Max Energy,Strand,Len1,Len2,Positions
>>Tre-milR-5	estExt_GeneWisePlus.C_220006	101	-26.17	101	-26.17	40227	22	1000	96
Complete
Read Sequence:fgenesh1_pm.C_scaffold_1000036 proteinId_1702 scaffold_1 + stop_codon(293978..293980) 3UTRseq:293981..294980 MaxLenth=1000
(1000 nt)
=-=-=-=-=-=-=-=-=-=-=-=-=-=-=-=-=-=-=-=-=-=-=-=-=-=-=-=-=-=-=-=
Performing Scan: Tre-milR-6 vs fgenesh1_pm.C_scaffold_1000036
=-=-=-=-=-=-=-=-=-=-=-=-=-=-=-=-=-=-=-=-=-=-=-=-=-=-=-=-=-=-=-=
Forward:	Score: 99.000000 Q:2 to 20 R:316 to 339 Align Len (20) (75.00%) (85.00%)
Query: 3' agcGTC--AGGAGGAGGTCGAGGc 5'
|:| |||||| :|||||||
Ref: 5' tctCGGCCTCCTCCCTCAGCTCCt 3'
Energy: -29.740000 kCal/Mol
Scores for this hit:
>Tre-milR-6	fgenesh1_pm.C_scaffold_1000036	99	-29.74	2 20	316 339	20	0.75	0.85
Score for this Scan:
Seq1,Seq2,Tot Score,Tot Energy,Max Score,Max Energy,Strand,Len1,Len2,Positions
>>Tre-milR-6	fgenesh1_pm.C_scaffold_1000036	99	-29.74	99	-29.74	41794	22	1000	316
Complete
Read Sequence:RAM_e_gw1.1.1017.1 proteinId_124306 scaffold_1 + stop_codon(272176..272178) 3UTRseq:272179..273178 MaxLenth=1000
(1000 nt)
=-=-=-=-=-=-=-=-=-=-=-=-=-=-=-=-=-=-=-=-=-=-=-=-=-=-=-=-=-=-=-=
Performing Scan: Tre-milR-6 vs RAM_e_gw1.1.1017.1
=-=-=-=-=-=-=-=-=-=-=-=-=-=-=-=-=-=-=-=-=-=-=-=-=-=-=-=-=-=-=-=
Forward:	Score: 99.000000 Q:2 to 18 R:896 to 920 Align Len (19) (78.95%) (84.21%)
Query: 3' agcgtCAGGA---GGAGGTCGAGGc 5'
||||| |:|||||||||
Ref: 5' tccttGTCCTCGGCTTCCAGCTCCt 3'
Energy: -27.830000 kCal/Mol
Scores for this hit:
>Tre-milR-6	RAM_e_gw1.1.1017.1	99	-27.83	2 18	896 920	19	0.7895	0.8421
Score for this Scan:
Seq1,Seq2,Tot Score,Tot Energy,Max Score,Max Energy,Strand,Len1,Len2,Positions
>>Tre-milR-6	RAM_e_gw1.1.1017.1	99	-27.83	99	-27.83	41960	22	1000	896
Complete
Read Sequence:estExt_GeneWisePlus.C_10050 proteinId_73519 scaffold_1 - stop_codon(107655..107657) 3UTRseq:106655..107654 MaxLenth=1000
(1000 nt)
=-=-=-=-=-=-=-=-=-=-=-=-=-=-=-=-=-=-=-=-=-=-=-=-=-=-=-=-=-=-=-=
Performing Scan: Tre-milR-6 vs estExt_GeneWisePlus.C_10050
=-=-=-=-=-=-=-=-=-=-=-=-=-=-=-=-=-=-=-=-=-=-=-=-=-=-=-=-=-=-=-=
Forward:	Score: 101.000000 Q:2 to 16 R:654 to 675 Align Len (14) (92.86%) (100.00%)
Query: 3' agcgtcaGGAGGAGGTCGAGGc 5'
|||:||||||||||
Ref: 5' agatccaCCTTCTCCAGCTCCc 3'
Energy: -30.139999 kCal/Mol
Scores for this hit:
>Tre-milR-6	estExt_GeneWisePlus.C_10050	101	-30.14	2 16	654 675	14	0.9286	1
Score for this Scan:
Seq1,Seq2,Tot Score,Tot Energy,Max Score,Max Energy,Strand,Len1,Len2,Positions
>>Tre-milR-6	estExt_GeneWisePlus.C_10050	101	-30.14	101	-30.14	42005	22	1000	654
Complete
Read Sequence:estExt_fgenesh5_pg.C_10195 proteinId_119620 scaffold_1 - stop_codon(715707..715709) 3UTRseq:714707..715706 MaxLenth=1000
(1000 nt)
=-=-=-=-=-=-=-=-=-=-=-=-=-=-=-=-=-=-=-=-=-=-=-=-=-=-=-=-=-=-=-=
Performing Scan: Tre-milR-6 vs estExt_fgenesh5_pg.C_10195
=-=-=-=-=-=-=-=-=-=-=-=-=-=-=-=-=-=-=-=-=-=-=-=-=-=-=-=-=-=-=-=
Forward:	Score: 98.000000 Q:2 to 21 R:427 to 457 Align Len (28) (64.29%) (64.29%)
Query: 3' agCGTCAGG---------AGGAGGTCGAGGc 5'
||||||| || |||||||||
Ref: 5' ctGCAGTCCTGTATCATTTCGTCCAGCTCCt 3'
Energy: -32.840000 kCal/Mol
Scores for this hit:
>Tre-milR-6	estExt_fgenesh5_pg.C_10195	98	-32.84	2 21	427 457	28	0.6429	0.6429
Score for this Scan:
Seq1,Seq2,Tot Score,Tot Energy,Max Score,Max Energy,Strand,Len1,Len2,Positions
>>Tre-milR-6	estExt_fgenesh5_pg.C_10195	98	-32.84	98	-32.84	42011	22	1000	427
Complete
Read Sequence:estExt_fgenesh5_pg.C_10144 proteinId_119593 scaffold_1 + stop_codon(552265..552267) 3UTRseq:552268..553267 MaxLenth=1000
(1000 nt)
=-=-=-=-=-=-=-=-=-=-=-=-=-=-=-=-=-=-=-=-=-=-=-=-=-=-=-=-=-=-=-=
Performing Scan: Tre-milR-6 vs estExt_fgenesh5_pg.C_10144
=-=-=-=-=-=-=-=-=-=-=-=-=-=-=-=-=-=-=-=-=-=-=-=-=-=-=-=-=-=-=-=
Forward:	Score: 106.000000 Q:2 to 21 R:779 to 800 Align Len (19) (78.95%) (94.74%)
Query: 3' agCGTCAGGAGGAGGTCGAGGc 5'
||| ||:||:|||||||:|
Ref: 5' ttGCACTCTTCTTCCAGCTTCt 3'
Energy: -30.459999 kCal/Mol
Scores for this hit:
>Tre-milR-6	estExt_fgenesh5_pg.C_10144	106	-30.46	2 21	779 800	19	0.7895	0.9474
Score for this Scan:
Seq1,Seq2,Tot Score,Tot Energy,Max Score,Max Energy,Strand,Len1,Len2,Positions
>>Tre-milR-6	estExt_fgenesh5_pg.C_10144	106	-30.46	106	-30.46	42046	22	1000	779
Complete
Read Sequence:fgenesh5_pg.C_scaffold_1000525 proteinId_102892 scaffold_1 + stop_codon(1928477..1928479) 3UTRseq:1928480..1929479 MaxLenth=1000
(1000 nt)
=-=-=-=-=-=-=-=-=-=-=-=-=-=-=-=-=-=-=-=-=-=-=-=-=-=-=-=-=-=-=-=
Performing Scan: Tre-milR-6 vs fgenesh5_pg.C_scaffold_1000525
=-=-=-=-=-=-=-=-=-=-=-=-=-=-=-=-=-=-=-=-=-=-=-=-=-=-=-=-=-=-=-=
Forward:	Score: 97.000000 Q:2 to 16 R:67 to 88 Align Len (14) (92.86%) (92.86%)
Query: 3' agcgtcaGGAGGAGGTCGAGGc 5'
|| |||||||||||
Ref: 5' aagagaaCCACCTCCAGCTCCa 3'
Energy: -28.160000 kCal/Mol
Scores for this hit:
>Tre-milR-6	fgenesh5_pg.C_scaffold_1000525	97	-28.16	2 16	67 88	14	0.9286	0.9286
Score for this Scan:
Seq1,Seq2,Tot Score,Tot Energy,Max Score,Max Energy,Strand,Len1,Len2,Positions
>>Tre-milR-6	fgenesh5_pg.C_scaffold_1000525	97	-28.16	97	-28.16	42058	22	1000	67
Complete
Read Sequence:fgenesh5_pg.C_scaffold_1000609 proteinId_102976 scaffold_1 - stop_codon(2219043..2219045) 3UTRseq:2218043..2219042 MaxLenth=1000
(1000 nt)
=-=-=-=-=-=-=-=-=-=-=-=-=-=-=-=-=-=-=-=-=-=-=-=-=-=-=-=-=-=-=-=
Performing Scan: Tre-milR-6 vs fgenesh5_pg.C_scaffold_1000609
=-=-=-=-=-=-=-=-=-=-=-=-=-=-=-=-=-=-=-=-=-=-=-=-=-=-=-=-=-=-=-=
Forward:	Score: 99.000000 Q:2 to 21 R:595 to 617 Align Len (21) (76.19%) (85.71%)
Query: 3' agCGTCAG--GAGGAGGTCGAGGc 5'
||| || ||::|||||||||
Ref: 5' ctGCA-TCATCTTTTCCAGCTCCt 3'
Energy: -28.280001 kCal/Mol
Scores for this hit:
>Tre-milR-6	fgenesh5_pg.C_scaffold_1000609	99	-28.28	2 21	595 617	21	0.7619	0.8571
Score for this Scan:
Seq1,Seq2,Tot Score,Tot Energy,Max Score,Max Energy,Strand,Len1,Len2,Positions
>>Tre-milR-6	fgenesh5_pg.C_scaffold_1000609	99	-28.28	99	-28.28	42059	22	1000	595
Complete
Read Sequence:estExt_fgenesh5_pg.C_10602 proteinId_119813 scaffold_1 - stop_codon(2221835..2221837) 3UTRseq:2220835..2221834 MaxLenth=1000
(1000 nt)
=-=-=-=-=-=-=-=-=-=-=-=-=-=-=-=-=-=-=-=-=-=-=-=-=-=-=-=-=-=-=-=
Performing Scan: Tre-milR-6 vs estExt_fgenesh5_pg.C_10602
=-=-=-=-=-=-=-=-=-=-=-=-=-=-=-=-=-=-=-=-=-=-=-=-=-=-=-=-=-=-=-=
Forward:	Score: 107.000000 Q:2 to 18 R:876 to 897 Align Len (16) (93.75%) (93.75%)
Query: 3' agcgtCAGGAGGAGGTCGAGGc 5'
|||||| |||||||||
Ref: 5' gcctcGTCCTCGTCCAGCTCCt 3'
Energy: -31.639999 kCal/Mol
Scores for this hit:
>Tre-milR-6	estExt_fgenesh5_pg.C_10602	107	-31.64	2 18	876 897	16	0.9375	0.9375
Score for this Scan:
Seq1,Seq2,Tot Score,Tot Energy,Max Score,Max Energy,Strand,Len1,Len2,Positions
>>Tre-milR-6	estExt_fgenesh5_pg.C_10602	107	-31.64	107	-31.64	42122	22	1000	876
Complete
Read Sequence:estExt_fgenesh1_pm.C_10452 proteinId_21363 scaffold_1 - stop_codon(3209818..3209820) 3UTRseq:3208818..3209817 MaxLenth=1000
(1000 nt)
=-=-=-=-=-=-=-=-=-=-=-=-=-=-=-=-=-=-=-=-=-=-=-=-=-=-=-=-=-=-=-=
Performing Scan: Tre-milR-6 vs estExt_fgenesh1_pm.C_10452
=-=-=-=-=-=-=-=-=-=-=-=-=-=-=-=-=-=-=-=-=-=-=-=-=-=-=-=-=-=-=-=
Forward:	Score: 102.000000 Q:2 to 21 R:716 to 737 Align Len (19) (73.68%) (89.47%)
Query: 3' agCGTCAGGAGGAGGTCGAGGc 5'
||:||:| :| ||||||||
Ref: 5' atGCGGTTCATCGCCAGCTCCa 3'
Energy: -31.379999 kCal/Mol
Scores for this hit:
>Tre-milR-6	estExt_fgenesh1_pm.C_10452	102	-31.38	2 21	716 737	19	0.7368	0.8947
Score for this Scan:
Seq1,Seq2,Tot Score,Tot Energy,Max Score,Max Energy,Strand,Len1,Len2,Positions
>>Tre-milR-6	estExt_fgenesh1_pm.C_10452	102	-31.38	102	-31.38	42157	22	1000	716
Complete
Read Sequence:RAM_gw1.1.1037.1 proteinId_124304 scaffold_1 - stop_codon(3467155..3467157) 3UTRseq:3466155..3467154 MaxLenth=1000
(1000 nt)
=-=-=-=-=-=-=-=-=-=-=-=-=-=-=-=-=-=-=-=-=-=-=-=-=-=-=-=-=-=-=-=
Performing Scan: Tre-milR-6 vs RAM_gw1.1.1037.1
=-=-=-=-=-=-=-=-=-=-=-=-=-=-=-=-=-=-=-=-=-=-=-=-=-=-=-=-=-=-=-=
Forward:	Score: 101.000000 Q:2 to 21 R:372 to 392 Align Len (19) (84.21%) (89.47%)
Query: 3' agCGTCAGGAGGAGGTCGAGGc 5'
||| |||| ||||||||:|
Ref: 5' caGCAATCCT-CTCCAGCTTCa 3'
Energy: -28.309999 kCal/Mol
Scores for this hit:
>Tre-milR-6	RAM_gw1.1.1037.1	101	-28.31	2 21	372 392	19	0.8421	0.8947
Score for this Scan:
Seq1,Seq2,Tot Score,Tot Energy,Max Score,Max Energy,Strand,Len1,Len2,Positions
>>Tre-milR-6	RAM_gw1.1.1037.1	101	-28.31	101	-28.31	42243	22	1000	372
Complete
Read Sequence:kg2.C_scaffold_1000226 proteinId_71441 scaffold_1 + stop_codon(3198876..3198878) 3UTRseq:3198879..3199878 MaxLenth=1000
(1000 nt)
=-=-=-=-=-=-=-=-=-=-=-=-=-=-=-=-=-=-=-=-=-=-=-=-=-=-=-=-=-=-=-=
Performing Scan: Tre-milR-6 vs kg2.C_scaffold_1000226
=-=-=-=-=-=-=-=-=-=-=-=-=-=-=-=-=-=-=-=-=-=-=-=-=-=-=-=-=-=-=-=
Forward:	Score: 104.000000 Q:2 to 21 R:704 to 727 Align Len (21) (80.95%) (80.95%)
Query: 3' agCGTCAG--GAGGAGGTCGAGGc 5'
|||||| || |||||||||
Ref: 5' caGCAGTCAGCTGATCCAGCTCCa 3'
Energy: -30.530001 kCal/Mol
Scores for this hit:
>Tre-milR-6	kg2.C_scaffold_1000226	104	-30.53	2 21	704 727	21	0.8095	0.8095
Forward:	Score: 100.000000 Q:2 to 21 R:787 to 814 Align Len (25) (68.00%) (72.00%)
Query: 3' agCGTCAGGAGGAG------GTCGAGGc 5'
|| ||||||||: |||||||
Ref: 5' atGCCGTCCTCCTTCTTCCACAGCTCCa 3'
Energy: -31.480000 kCal/Mol
Scores for this hit:
>Tre-milR-6	kg2.C_scaffold_1000226	100	-31.48	2 21	787 814	25	0.68	0.72
Score for this Scan:
Seq1,Seq2,Tot Score,Tot Energy,Max Score,Max Energy,Strand,Len1,Len2,Positions
>>Tre-milR-6	kg2.C_scaffold_1000226	204	-62.01	104	-31.48	42322	22	1000	704 787
Complete
Read Sequence:estExt_GeneWisePlus.C_11458 proteinId_74252 scaffold_1 + stop_codon(2651311..2651313) 3UTRseq:2651314..2652313 MaxLenth=1000
(1000 nt)
=-=-=-=-=-=-=-=-=-=-=-=-=-=-=-=-=-=-=-=-=-=-=-=-=-=-=-=-=-=-=-=
Performing Scan: Tre-milR-6 vs estExt_GeneWisePlus.C_11458
=-=-=-=-=-=-=-=-=-=-=-=-=-=-=-=-=-=-=-=-=-=-=-=-=-=-=-=-=-=-=-=
Forward:	Score: 101.000000 Q:2 to 20 R:600 to 624 Align Len (21) (76.19%) (80.95%)
Query: 3' agcGTCA---GGAGGAGGTCGAGGc 5'
|:|| |||| |||||||||
Ref: 5' gctCGGTGCCCCTCATCCAGCTCCc 3'
Energy: -28.780001 kCal/Mol
Scores for this hit:
>Tre-milR-6	estExt_GeneWisePlus.C_11458	101	-28.78	2 20	600 624	21	0.7619	0.8095
Score for this Scan:
Seq1,Seq2,Tot Score,Tot Energy,Max Score,Max Energy,Strand,Len1,Len2,Positions
>>Tre-milR-6	estExt_GeneWisePlus.C_11458	101	-28.78	101	-28.78	42352	22	1000	600
Complete
Read Sequence:estExt_fgenesh5_pg.C_11014 proteinId_119983 scaffold_1 - stop_codon(3707521..3707523) 3UTRseq:3706521..3707520 MaxLenth=1000
(1000 nt)
=-=-=-=-=-=-=-=-=-=-=-=-=-=-=-=-=-=-=-=-=-=-=-=-=-=-=-=-=-=-=-=
Performing Scan: Tre-milR-6 vs estExt_fgenesh5_pg.C_11014
=-=-=-=-=-=-=-=-=-=-=-=-=-=-=-=-=-=-=-=-=-=-=-=-=-=-=-=-=-=-=-=
Forward:	Score: 98.000000 Q:2 to 21 R:784 to 812 Align Len (26) (73.08%) (73.08%)
Query: 3' agCGTC-AGGA---GGAG---GTCGAGGc 5'
|||| |||| |||| |||||||
Ref: 5' agGCAGCTCCTTGCCCTCCAGCAGCTCCa 3'
Energy: -29.790001 kCal/Mol
Scores for this hit:
>Tre-milR-6	estExt_fgenesh5_pg.C_11014	98	-29.79	2 21	784 812	26	0.7308	0.7308
Score for this Scan:
Seq1,Seq2,Tot Score,Tot Energy,Max Score,Max Energy,Strand,Len1,Len2,Positions
>>Tre-milR-6	estExt_fgenesh5_pg.C_11014	98	-29.79	98	-29.79	42357	22	1000	784
Complete
Read Sequence:estExt_GeneWisePlus.C_10620 proteinId_73829 scaffold_1 + stop_codon(1121197..1121199) 3UTRseq:1121200..1122199 MaxLenth=1000
(1000 nt)
=-=-=-=-=-=-=-=-=-=-=-=-=-=-=-=-=-=-=-=-=-=-=-=-=-=-=-=-=-=-=-=
Performing Scan: Tre-milR-6 vs estExt_GeneWisePlus.C_10620
=-=-=-=-=-=-=-=-=-=-=-=-=-=-=-=-=-=-=-=-=-=-=-=-=-=-=-=-=-=-=-=
Forward:	Score: 100.000000 Q:2 to 21 R:516 to 539 Align Len (21) (76.19%) (80.95%)
Query: 3' agCGTCAG--GAGGAGGTCGAGGc 5'
|| || ||:||||||||||
Ref: 5' cgGCCCTCGTCTTCTCCAGCTCCa 3'
Energy: -28.930000 kCal/Mol
Scores for this hit:
>Tre-milR-6	estExt_GeneWisePlus.C_10620	100	-28.93	2 21	516 539	21	0.7619	0.8095
Score for this Scan:
Seq1,Seq2,Tot Score,Tot Energy,Max Score,Max Energy,Strand,Len1,Len2,Positions
>>Tre-milR-6	estExt_GeneWisePlus.C_10620	100	-28.93	100	-28.93	42399	22	1000	516
Complete
Read Sequence:fgenesh5_pg.C_scaffold_1000855 proteinId_103222 scaffold_1 + stop_codon(3083880..3083882) 3UTRseq:3083883..3084882 MaxLenth=1000
(1000 nt)
=-=-=-=-=-=-=-=-=-=-=-=-=-=-=-=-=-=-=-=-=-=-=-=-=-=-=-=-=-=-=-=
Performing Scan: Tre-milR-6 vs fgenesh5_pg.C_scaffold_1000855
=-=-=-=-=-=-=-=-=-=-=-=-=-=-=-=-=-=-=-=-=-=-=-=-=-=-=-=-=-=-=-=
Forward:	Score: 97.000000 Q:2 to 20 R:375 to 394 Align Len (18) (83.33%) (83.33%)
Query: 3' agcGTCAGGAGGAGGTCGAGGc 5'
||| |||| ||||||||
Ref: 5' gctCAG--CTCCACCAGCTCCg 3'
Energy: -31.600000 kCal/Mol
Scores for this hit:
>Tre-milR-6	fgenesh5_pg.C_scaffold_1000855	97	-31.6	2 20	375 394	18	0.8333	0.8333
Score for this Scan:
Seq1,Seq2,Tot Score,Tot Energy,Max Score,Max Energy,Strand,Len1,Len2,Positions
>>Tre-milR-6	fgenesh5_pg.C_scaffold_1000855	97	-31.6	97	-31.6	42418	22	1000	375
Complete
Read Sequence:e_gw1.1.1535.1 proteinId_54667 scaffold_1 - stop_codon(2549431..2549433) 3UTRseq:2548431..2549430 MaxLenth=1000
(1000 nt)
=-=-=-=-=-=-=-=-=-=-=-=-=-=-=-=-=-=-=-=-=-=-=-=-=-=-=-=-=-=-=-=
Performing Scan: Tre-milR-6 vs e_gw1.1.1535.1
=-=-=-=-=-=-=-=-=-=-=-=-=-=-=-=-=-=-=-=-=-=-=-=-=-=-=-=-=-=-=-=
Forward:	Score: 97.000000 Q:2 to 20 R:262 to 284 Align Len (19) (78.95%) (89.47%)
Query: 3' agcGTCAGGA-GGAGGTCGAGGc 5'
|| |||| :||||||||:|
Ref: 5' ctcCAATCCTGTCTCCAGCTTCc 3'
Energy: -27.790001 kCal/Mol
Scores for this hit:
>Tre-milR-6	e_gw1.1.1535.1	97	-27.79	2 20	262 284	19	0.7895	0.8947
Score for this Scan:
Seq1,Seq2,Tot Score,Tot Energy,Max Score,Max Energy,Strand,Len1,Len2,Positions
>>Tre-milR-6	e_gw1.1.1535.1	97	-27.79	97	-27.79	42575	22	1000	262
Complete
Read Sequence:e_gw1.1.564.1 proteinId_54454 scaffold_1 + stop_codon(947296..947298) 3UTRseq:947299..948298 MaxLenth=1000
(1000 nt)
=-=-=-=-=-=-=-=-=-=-=-=-=-=-=-=-=-=-=-=-=-=-=-=-=-=-=-=-=-=-=-=
Performing Scan: Tre-milR-6 vs e_gw1.1.564.1
=-=-=-=-=-=-=-=-=-=-=-=-=-=-=-=-=-=-=-=-=-=-=-=-=-=-=-=-=-=-=-=
Forward:	Score: 98.000000 Q:2 to 20 R:848 to 870 Align Len (20) (80.00%) (85.00%)
Query: 3' agcGTCAGGAGGA--GGTCGAGGc 5'
||| ||||:| ||||||||
Ref: 5' aaaCAG-CCTCTTGGCCAGCTCCc 3'
Energy: -28.450001 kCal/Mol
Scores for this hit:
>Tre-milR-6	e_gw1.1.564.1	98	-28.45	2 20	848 870	20	0.8	0.85
Score for this Scan:
Seq1,Seq2,Tot Score,Tot Energy,Max Score,Max Energy,Strand,Len1,Len2,Positions
>>Tre-milR-6	e_gw1.1.564.1	98	-28.45	98	-28.45	42586	22	1000	848
Complete
Read Sequence:fgenesh5_pg.C_scaffold_2000588 proteinId_104000 scaffold_2 + stop_codon(1898747..1898749) 3UTRseq:1898750..1899749 MaxLenth=1000
(1000 nt)
=-=-=-=-=-=-=-=-=-=-=-=-=-=-=-=-=-=-=-=-=-=-=-=-=-=-=-=-=-=-=-=
Performing Scan: Tre-milR-6 vs fgenesh5_pg.C_scaffold_2000588
=-=-=-=-=-=-=-=-=-=-=-=-=-=-=-=-=-=-=-=-=-=-=-=-=-=-=-=-=-=-=-=
Forward:	Score: 97.000000 Q:2 to 20 R:488 to 507 Align Len (18) (83.33%) (83.33%)
Query: 3' agcGTCAGGAGGAGGTCGAGGc 5'
||| | |||||||||||
Ref: 5' ttcCAG--CGCCTCCAGCTCCt 3'
Energy: -27.610001 kCal/Mol
Scores for this hit:
>Tre-milR-6	fgenesh5_pg.C_scaffold_2000588	97	-27.61	2 20	488 507	18	0.8333	0.8333
Score for this Scan:
Seq1,Seq2,Tot Score,Tot Energy,Max Score,Max Energy,Strand,Len1,Len2,Positions
>>Tre-milR-6	fgenesh5_pg.C_scaffold_2000588	97	-27.61	97	-27.61	42694	22	1000	488
Complete
Read Sequence:e_gw1.2.569.1 proteinId_55062 scaffold_2 - stop_codon(1739736..1739738) 3UTRseq:1738736..1739735 MaxLenth=1000
(1000 nt)
=-=-=-=-=-=-=-=-=-=-=-=-=-=-=-=-=-=-=-=-=-=-=-=-=-=-=-=-=-=-=-=
Performing Scan: Tre-milR-6 vs e_gw1.2.569.1
=-=-=-=-=-=-=-=-=-=-=-=-=-=-=-=-=-=-=-=-=-=-=-=-=-=-=-=-=-=-=-=
Forward:	Score: 100.000000 Q:2 to 21 R:971 to 998 Align Len (25) (76.00%) (76.00%)
Query: 3' agCGTCAG-GAG-GAG----GTCGAGGc 5'
|||||| ||| ||| |||||||
Ref: 5' ccGCAGTCTCTCACTCCCAGCAGCTCCa 3'
Energy: -34.439999 kCal/Mol
Scores for this hit:
>Tre-milR-6	e_gw1.2.569.1	100	-34.44	2 21	971 998	25	0.76	0.76
Score for this Scan:
Seq1,Seq2,Tot Score,Tot Energy,Max Score,Max Energy,Strand,Len1,Len2,Positions
>>Tre-milR-6	e_gw1.2.569.1	100	-34.44	100	-34.44	42715	22	1000	971
Complete
Read Sequence:e_gw1.2.870.1 proteinId_55782 scaffold_2 - stop_codon(1577520..1577522) 3UTRseq:1576520..1577519 MaxLenth=1000
(1000 nt)
=-=-=-=-=-=-=-=-=-=-=-=-=-=-=-=-=-=-=-=-=-=-=-=-=-=-=-=-=-=-=-=
Performing Scan: Tre-milR-6 vs e_gw1.2.870.1
=-=-=-=-=-=-=-=-=-=-=-=-=-=-=-=-=-=-=-=-=-=-=-=-=-=-=-=-=-=-=-=
Forward:	Score: 100.000000 Q:2 to 15 R:614 to 635 Align Len (13) (100.00%) (100.00%)
Query: 3' agcgtcagGAGGAGGTCGAGGc 5'
|||||||||||||
Ref: 5' ttcaacaaCTCCTCCAGCTCCt 3'
Energy: -29.809999 kCal/Mol
Scores for this hit:
>Tre-milR-6	e_gw1.2.870.1	100	-29.81	2 15	614 635	13	1	1
Score for this Scan:
Seq1,Seq2,Tot Score,Tot Energy,Max Score,Max Energy,Strand,Len1,Len2,Positions
>>Tre-milR-6	e_gw1.2.870.1	100	-29.81	100	-29.81	42749	22	1000	614
Complete
Read Sequence:e_gw1.2.58.1 proteinId_55034 scaffold_2 + stop_codon(1051377..1051379) 3UTRseq:1051380..1052379 MaxLenth=1000
(1000 nt)
=-=-=-=-=-=-=-=-=-=-=-=-=-=-=-=-=-=-=-=-=-=-=-=-=-=-=-=-=-=-=-=
Performing Scan: Tre-milR-6 vs e_gw1.2.58.1
=-=-=-=-=-=-=-=-=-=-=-=-=-=-=-=-=-=-=-=-=-=-=-=-=-=-=-=-=-=-=-=
Forward:	Score: 98.000000 Q:2 to 21 R:609 to 633 Align Len (22) (72.73%) (81.82%)
Query: 3' agCGTCAGG---AGGAGGTCGAGGc 5'
|:| ||| |||||||||||:
Ref: 5' atGTACTCCTCATCCTCCAGCTCTg 3'
Energy: -34.330002 kCal/Mol
Scores for this hit:
>Tre-milR-6	e_gw1.2.58.1	98	-34.33	2 21	609 633	22	0.7273	0.8182
Score for this Scan:
Seq1,Seq2,Tot Score,Tot Energy,Max Score,Max Energy,Strand,Len1,Len2,Positions
>>Tre-milR-6	e_gw1.2.58.1	98	-34.33	98	-34.33	42853	22	1000	609
Complete
Read Sequence:e_gw1.2.516.1 proteinId_56048 scaffold_2 - stop_codon(1032402..1032404) 3UTRseq:1031402..1032401 MaxLenth=1000
(1000 nt)
=-=-=-=-=-=-=-=-=-=-=-=-=-=-=-=-=-=-=-=-=-=-=-=-=-=-=-=-=-=-=-=
Performing Scan: Tre-milR-6 vs e_gw1.2.516.1
=-=-=-=-=-=-=-=-=-=-=-=-=-=-=-=-=-=-=-=-=-=-=-=-=-=-=-=-=-=-=-=
Forward:	Score: 97.000000 Q:2 to 20 R:307 to 328 Align Len (18) (72.22%) (94.44%)
Query: 3' agcGTCAGGAGGAGGTCGAGGc 5'
| ||:|||:|:|||||:|
Ref: 5' cgtCTGTTCTCTTTCAGCTTCt 3'
Energy: -27.260000 kCal/Mol
Scores for this hit:
>Tre-milR-6	e_gw1.2.516.1	97	-27.26	2 20	307 328	18	0.7222	0.9444
Score for this Scan:
Seq1,Seq2,Tot Score,Tot Energy,Max Score,Max Energy,Strand,Len1,Len2,Positions
>>Tre-milR-6	e_gw1.2.516.1	97	-27.26	97	-27.26	42886	22	1000	307
Complete
Read Sequence:e_gw1.2.241.1 proteinId_56129 scaffold_2 - stop_codon(1195196..1195198) 3UTRseq:1194196..1195195 MaxLenth=1000
(1000 nt)
=-=-=-=-=-=-=-=-=-=-=-=-=-=-=-=-=-=-=-=-=-=-=-=-=-=-=-=-=-=-=-=
Performing Scan: Tre-milR-6 vs e_gw1.2.241.1
=-=-=-=-=-=-=-=-=-=-=-=-=-=-=-=-=-=-=-=-=-=-=-=-=-=-=-=-=-=-=-=
Forward:	Score: 98.000000 Q:2 to 21 R:957 to 978 Align Len (19) (68.42%) (89.47%)
Query: 3' agCGTCAGGAGGAGGTCGAGGc 5'
||:||:: :|| |||||||
Ref: 5' ccGCGGTTTCTCTGCAGCTCCc 3'
Energy: -30.620001 kCal/Mol
Scores for this hit:
>Tre-milR-6	e_gw1.2.241.1	98	-30.62	2 21	957 978	19	0.6842	0.8947
Score for this Scan:
Seq1,Seq2,Tot Score,Tot Energy,Max Score,Max Energy,Strand,Len1,Len2,Positions
>>Tre-milR-6	e_gw1.2.241.1	98	-30.62	98	-30.62	43088	22	1000	957
Complete
Read Sequence:estExt_fgenesh1_pm.C_20163 proteinId_21498 scaffold_2 + stop_codon(1288134..1288136) 3UTRseq:1288137..1289136 MaxLenth=1000
(1000 nt)
=-=-=-=-=-=-=-=-=-=-=-=-=-=-=-=-=-=-=-=-=-=-=-=-=-=-=-=-=-=-=-=
Performing Scan: Tre-milR-6 vs estExt_fgenesh1_pm.C_20163
=-=-=-=-=-=-=-=-=-=-=-=-=-=-=-=-=-=-=-=-=-=-=-=-=-=-=-=-=-=-=-=
Forward:	Score: 98.000000 Q:2 to 21 R:563 to 584 Align Len (19) (73.68%) (89.47%)
Query: 3' agCGTCAGGAGGAGGTCGAGGc 5'
||| ||| :||:|||||:|
Ref: 5' ttGCACTCCGTCTTCAGCTTCc 3'
Energy: -28.080000 kCal/Mol
Scores for this hit:
>Tre-milR-6	estExt_fgenesh1_pm.C_20163	98	-28.08	2 21	563 584	19	0.7368	0.8947
Score for this Scan:
Seq1,Seq2,Tot Score,Tot Energy,Max Score,Max Energy,Strand,Len1,Len2,Positions
>>Tre-milR-6	estExt_fgenesh1_pm.C_20163	98	-28.08	98	-28.08	43093	22	1000	563
Complete
Read Sequence:estExt_GeneWisePlus.C_20808 proteinId_74962 scaffold_2 + stop_codon(1526748..1526750) 3UTRseq:1526751..1527750 MaxLenth=1000
(1000 nt)
=-=-=-=-=-=-=-=-=-=-=-=-=-=-=-=-=-=-=-=-=-=-=-=-=-=-=-=-=-=-=-=
Performing Scan: Tre-milR-6 vs estExt_GeneWisePlus.C_20808
=-=-=-=-=-=-=-=-=-=-=-=-=-=-=-=-=-=-=-=-=-=-=-=-=-=-=-=-=-=-=-=
Forward:	Score: 99.000000 Q:3 to 20 R:461 to 483 Align Len (18) (88.89%) (88.89%)
Query: 3' agcGTC-AGGAGGAGGTCGAGgc 5'
||| | ||||||||||||
Ref: 5' cgaCAGCTGCTCCTCCAGCTCgt 3'
Energy: -32.400002 kCal/Mol
Scores for this hit:
>Tre-milR-6	estExt_GeneWisePlus.C_20808	99	-32.4	3 20	461 483	18	0.8889	0.8889
Score for this Scan:
Seq1,Seq2,Tot Score,Tot Energy,Max Score,Max Energy,Strand,Len1,Len2,Positions
>>Tre-milR-6	estExt_GeneWisePlus.C_20808	99	-32.4	99	-32.4	43132	22	1000	461
Complete
Read Sequence:e_gw1.2.634.1 proteinId_55201 scaffold_2 + stop_codon(858461..858463) 3UTRseq:858464..859463 MaxLenth=1000
(1000 nt)
=-=-=-=-=-=-=-=-=-=-=-=-=-=-=-=-=-=-=-=-=-=-=-=-=-=-=-=-=-=-=-=
Performing Scan: Tre-milR-6 vs e_gw1.2.634.1
=-=-=-=-=-=-=-=-=-=-=-=-=-=-=-=-=-=-=-=-=-=-=-=-=-=-=-=-=-=-=-=
Forward:	Score: 99.000000 Q:2 to 20 R:413 to 439 Align Len (23) (73.91%) (78.26%)
Query: 3' agcGTCAGG--A---GGAGGTCGAGGc 5'
|||||| | |||:|||||||
Ref: 5' atcCAGTCCCTTGAACCTTCAGCTCCa 3'
Energy: -31.480000 kCal/Mol
Scores for this hit:
>Tre-milR-6	e_gw1.2.634.1	99	-31.48	2 20	413 439	23	0.7391	0.7826
Score for this Scan:
Seq1,Seq2,Tot Score,Tot Energy,Max Score,Max Energy,Strand,Len1,Len2,Positions
>>Tre-milR-6	e_gw1.2.634.1	99	-31.48	99	-31.48	43148	22	1000	413
Complete
Read Sequence:estExt_GeneWisePlus.C_21034 proteinId_75069 scaffold_2 - stop_codon(1895174..1895176) 3UTRseq:1894174..1895173 MaxLenth=1000
(1000 nt)
=-=-=-=-=-=-=-=-=-=-=-=-=-=-=-=-=-=-=-=-=-=-=-=-=-=-=-=-=-=-=-=
Performing Scan: Tre-milR-6 vs estExt_GeneWisePlus.C_21034
=-=-=-=-=-=-=-=-=-=-=-=-=-=-=-=-=-=-=-=-=-=-=-=-=-=-=-=-=-=-=-=
Forward:	Score: 109.000000 Q:2 to 20 R:236 to 258 Align Len (19) (89.47%) (94.74%)
Query: 3' agcGTC-AGGAGGAGGTCGAGGc 5'
||| |||||||||:|||||
Ref: 5' cacCAGATCCTCCTCCGGCTCCc 3'
Energy: -38.000000 kCal/Mol
Scores for this hit:
>Tre-milR-6	estExt_GeneWisePlus.C_21034	109	-38	2 20	236 258	19	0.8947	0.9474
Score for this Scan:
Seq1,Seq2,Tot Score,Tot Energy,Max Score,Max Energy,Strand,Len1,Len2,Positions
>>Tre-milR-6	estExt_GeneWisePlus.C_21034	109	-38	109	-38	43150	22	1000	236
Complete
Read Sequence:e_gw1.2.690.1 proteinId_55631 scaffold_2 + stop_codon(365351..365353) 3UTRseq:365354..366353 MaxLenth=1000
(1000 nt)
=-=-=-=-=-=-=-=-=-=-=-=-=-=-=-=-=-=-=-=-=-=-=-=-=-=-=-=-=-=-=-=
Performing Scan: Tre-milR-6 vs e_gw1.2.690.1
=-=-=-=-=-=-=-=-=-=-=-=-=-=-=-=-=-=-=-=-=-=-=-=-=-=-=-=-=-=-=-=
Forward:	Score: 98.000000 Q:2 to 21 R:326 to 348 Align Len (20) (80.00%) (90.00%)
Query: 3' agCGTCAGGAG-GAGGTCGAGGc 5'
||||||:|| :||||||| |
Ref: 5' gcGCAGTCTTCATTCCAGCTGCc 3'
Energy: -37.910000 kCal/Mol
Scores for this hit:
>Tre-milR-6	e_gw1.2.690.1	98	-37.91	2 21	326 348	20	0.8	0.9
Score for this Scan:
Seq1,Seq2,Tot Score,Tot Energy,Max Score,Max Energy,Strand,Len1,Len2,Positions
>>Tre-milR-6	e_gw1.2.690.1	98	-37.91	98	-37.91	43155	22	1000	326
Complete
Read Sequence:fgenesh5_pg.C_scaffold_3000158 proteinId_104203 scaffold_3 - stop_codon(448666..448668) 3UTRseq:447666..448665 MaxLenth=1000
(1000 nt)
=-=-=-=-=-=-=-=-=-=-=-=-=-=-=-=-=-=-=-=-=-=-=-=-=-=-=-=-=-=-=-=
Performing Scan: Tre-milR-6 vs fgenesh5_pg.C_scaffold_3000158
=-=-=-=-=-=-=-=-=-=-=-=-=-=-=-=-=-=-=-=-=-=-=-=-=-=-=-=-=-=-=-=
Forward:	Score: 97.000000 Q:2 to 21 R:335 to 355 Align Len (19) (78.95%) (84.21%)
Query: 3' agCGTCAGGAGGAGGTCGAGGc 5'
|||| | ||| :|||||||
Ref: 5' cgGCAG-CATCCCTCAGCTCCa 3'
Energy: -26.490000 kCal/Mol
Scores for this hit:
>Tre-milR-6	fgenesh5_pg.C_scaffold_3000158	97	-26.49	2 21	335 355	19	0.7895	0.8421
Score for this Scan:
Seq1,Seq2,Tot Score,Tot Energy,Max Score,Max Energy,Strand,Len1,Len2,Positions
>>Tre-milR-6	fgenesh5_pg.C_scaffold_3000158	97	-26.49	97	-26.49	43183	22	1000	335
Complete
Read Sequence:estExt_Genewise1.C_30787 proteinId_45598 scaffold_3 - stop_codon(1424045..1424047) 3UTRseq:1423045..1424044 MaxLenth=1000
(1000 nt)
=-=-=-=-=-=-=-=-=-=-=-=-=-=-=-=-=-=-=-=-=-=-=-=-=-=-=-=-=-=-=-=
Performing Scan: Tre-milR-6 vs estExt_Genewise1.C_30787
=-=-=-=-=-=-=-=-=-=-=-=-=-=-=-=-=-=-=-=-=-=-=-=-=-=-=-=-=-=-=-=
Forward:	Score: 114.000000 Q:2 to 21 R:634 to 655 Align Len (19) (84.21%) (94.74%)
Query: 3' agCGTCAGGAGGAGGTCGAGGc 5'
| :|||:||||||||||||
Ref: 5' gcGGGGTCTTCCTCCAGCTCCt 3'
Energy: -40.669998 kCal/Mol
Scores for this hit:
>Tre-milR-6	estExt_Genewise1.C_30787	114	-40.67	2 21	634 655	19	0.8421	0.9474
Score for this Scan:
Seq1,Seq2,Tot Score,Tot Energy,Max Score,Max Energy,Strand,Len1,Len2,Positions
>>Tre-milR-6	estExt_Genewise1.C_30787	114	-40.67	114	-40.67	43283	22	1000	634
Complete
Read Sequence:e_gw1.3.939.1 proteinId_56370 scaffold_3 - stop_codon(398768..398770) 3UTRseq:397768..398767 MaxLenth=1000
(1000 nt)
=-=-=-=-=-=-=-=-=-=-=-=-=-=-=-=-=-=-=-=-=-=-=-=-=-=-=-=-=-=-=-=
Performing Scan: Tre-milR-6 vs e_gw1.3.939.1
=-=-=-=-=-=-=-=-=-=-=-=-=-=-=-=-=-=-=-=-=-=-=-=-=-=-=-=-=-=-=-=
Forward:	Score: 98.000000 Q:2 to 21 R:326 to 347 Align Len (19) (84.21%) (84.21%)
Query: 3' agCGTCAGGAGGAGGTCGAGGc 5'
|||| | |||||||||| |
Ref: 5' ccGCAGCCATCCTCCAGCTGCt 3'
Energy: -34.360001 kCal/Mol
Scores for this hit:
>Tre-milR-6	e_gw1.3.939.1	98	-34.36	2 21	326 347	19	0.8421	0.8421
Score for this Scan:
Seq1,Seq2,Tot Score,Tot Energy,Max Score,Max Energy,Strand,Len1,Len2,Positions
>>Tre-milR-6	e_gw1.3.939.1	98	-34.36	98	-34.36	43348	22	1000	326
Complete
Read Sequence:estExt_fgenesh5_pg.C_30156 proteinId_120359 scaffold_3 - stop_codon(459949..459951) 3UTRseq:458949..459948 MaxLenth=1000
(1000 nt)
=-=-=-=-=-=-=-=-=-=-=-=-=-=-=-=-=-=-=-=-=-=-=-=-=-=-=-=-=-=-=-=
Performing Scan: Tre-milR-6 vs estExt_fgenesh5_pg.C_30156
=-=-=-=-=-=-=-=-=-=-=-=-=-=-=-=-=-=-=-=-=-=-=-=-=-=-=-=-=-=-=-=
Forward:	Score: 98.000000 Q:2 to 21 R:276 to 298 Align Len (20) (75.00%) (90.00%)
Query: 3' agCGTCAGGAG-GAGGTCGAGGc 5'
|||| |:|| ||:|||:|||
Ref: 5' aaGCAGGCTTCGCTTCAGTTCCt 3'
Energy: -27.680000 kCal/Mol
Scores for this hit:
>Tre-milR-6	estExt_fgenesh5_pg.C_30156	98	-27.68	2 21	276 298	20	0.75	0.9
Score for this Scan:
Seq1,Seq2,Tot Score,Tot Energy,Max Score,Max Energy,Strand,Len1,Len2,Positions
>>Tre-milR-6	estExt_fgenesh5_pg.C_30156	98	-27.68	98	-27.68	43418	22	1000	276
Complete
Read Sequence:e_gw1.3.945.1 proteinId_56267 scaffold_3 + stop_codon(1611137..1611139) 3UTRseq:1611140..1612139 MaxLenth=1000
(1000 nt)
=-=-=-=-=-=-=-=-=-=-=-=-=-=-=-=-=-=-=-=-=-=-=-=-=-=-=-=-=-=-=-=
Performing Scan: Tre-milR-6 vs e_gw1.3.945.1
=-=-=-=-=-=-=-=-=-=-=-=-=-=-=-=-=-=-=-=-=-=-=-=-=-=-=-=-=-=-=-=
Forward:	Score: 103.000000 Q:2 to 18 R:317 to 338 Align Len (16) (87.50%) (93.75%)
Query: 3' agcgtCAGGAGGAGGTCGAGGc 5'
| :|||||||||||||
Ref: 5' cgaacGCTCTCCTCCAGCTCCt 3'
Energy: -34.200001 kCal/Mol
Scores for this hit:
>Tre-milR-6	e_gw1.3.945.1	103	-34.2	2 18	317 338	16	0.875	0.9375
Score for this Scan:
Seq1,Seq2,Tot Score,Tot Energy,Max Score,Max Energy,Strand,Len1,Len2,Positions
>>Tre-milR-6	e_gw1.3.945.1	103	-34.2	103	-34.2	43432	22	1000	317
Complete
Read Sequence:fgenesh5_pg.C_scaffold_3000368 proteinId_104413 scaffold_3 - stop_codon(1172607..1172609) 3UTRseq:1171607..1172606 MaxLenth=1000
(1000 nt)
=-=-=-=-=-=-=-=-=-=-=-=-=-=-=-=-=-=-=-=-=-=-=-=-=-=-=-=-=-=-=-=
Performing Scan: Tre-milR-6 vs fgenesh5_pg.C_scaffold_3000368
=-=-=-=-=-=-=-=-=-=-=-=-=-=-=-=-=-=-=-=-=-=-=-=-=-=-=-=-=-=-=-=
Forward:	Score: 105.000000 Q:2 to 21 R:418 to 438 Align Len (19) (84.21%) (94.74%)
Query: 3' agCGTCAGGAGGAGGTCGAGGc 5'
|| ||:|||||||:|||||
Ref: 5' cgGC-GTTCTCCTCCGGCTCCt 3'
Energy: -35.880001 kCal/Mol
Scores for this hit:
>Tre-milR-6	fgenesh5_pg.C_scaffold_3000368	105	-35.88	2 21	418 438	19	0.8421	0.9474
Forward:	Score: 102.000000 Q:2 to 21 R:570 to 591 Align Len (19) (78.95%) (84.21%)
[truncated: 2,625 more rows]
